# Supplementary material for: Targeting KRAS4A splicing through the RBM39/DCAF15 pathway inhibits cancer stem cells
Source: Nat Commun. 2021 Jul 13;12:4288. doi: 10.1038/s41467-021-24498-7 (PMC8277813; doi:10.1038/s41467-021-24498-7)
Supplement: Supplementary file 4 — Source Data [file 41467_2021_24498_MOESM4_ESM.xls]

## Sheet: Fig 1
Fig. 1A-B. carcinogen-induced lung tumor. N represent individual mouse number. N=12 for WT mice, N=18 for Kras4B+/- mice, and n=18 for Kras4B-/-mice.
	# mouse ID	tumor number	tumor diameter (mm)
Kras4B+/-	1	26	1,1,1.75,1.6,1.25,<1,1.25,1.5,1.25,2,1.25,1.25,1,1.5,1.6,1.75,1,1,1.9,1.75,2,1.1,1.75,1.9,<1,1
	2	24	1.5,1,1.25,1.5,2,1.75,1,<1,1.6,2.4,1.9,1.25,1.75,1.9,<1,1.5,1.25,1.4,1.75,1.9,2,1.6,1.5,1
	3	16	1.25,2.25,1.5,1.6,1,1.1,1,1.1,1,1.6,1.5,2.4,1.5,1,1.5,1.4
	4	16	1.9,1.25,1.25,1,1.8,1.5,1.6,1.1,2.1,1.75,1.1,1.5,1.75,1.1,1.5,2.1
	5	20	<1,1,1.4,2.2,<1,1.1,<1,1.5,1.75,1.9,1.4,1.25,2,1.5,1.1,1.2,1.4,1.1,1.25,1.6
	6	18	1.4,<1,1.25,1.25,1,<1,1.4,1.75,1.5,1.4,1.1,<1,1.6,1.25,1.4,1.4,1.6,<1
	7	20	1.1,1,<1,1.25,1.5,1.6,1.4,1.1,1.25,1.1,<1,1.25,1,1.5,1.4,1.75,<1,<1,1.1,1.75
	8	19	<1,1.6,1.6,1.1,1.4,1.5,1.6,1.4,1,1.25,1.5,1.75,1.9,1.75,1,1.25,1.4,1.25,1
	9	15	1.75,1.75,1.25,1.25,1.25,1.4,1.4,1,<1,<1,1.1,1.1,1.25,1,<1
	10	13	<1,1,1.4,1.5,1.75,1,1.8,1,<1,1.4,1.25,1.1,1.25
	11	16	1,1.4,1.5,<1,<1,<1,1.5,1,1,1.75,1.25,1.5,2.1,1.6,1.1,1.5
	12	13	1,1.6,1.2,1.25,<1,1.6,1.6,1,1,1.25,1.4,1.9,1
	13	18	<1,1.8,1.1,1.5,1.4,2,<1,1.25,1,1.9,1,1.1,<1,1.4,<1,<1,<1,1
	14	15	1.25,2,<1,<1,1.1,<1,<1,1,1.9,1.4,1.6,1.25,<1,<1,<1
	15	20	1.1,1.5,1.6,1.9,1,1.25,1,1,<1,1.5,1.6,1.75,1.6,1.1,1.8,1,<1,1,1.1,1.8
	16	11	1,1.1,1.5,1.9,<1,1.25,1.9,1.4,1.1,1,1
	17	19	1.9,1.5,<1,<1,2,1.4,1.75,1.8,1,1.9,1.5,1.25,1.8,2.25,1.75,<1,1,3.4,2.4
	18	11	<1,1.1,1.4,1.4,1.1,1.9,1.1,<1,1,1.25,2
Kras4B-/-	1	0	NA
	2	0	NA
	3	0	NA
	4	2	<1,<1
	5	0	NA
	6	0	NA
	7	2	<1,<1
	8	1	<1
	9	1	<1
	10	1	<1
	11	0	NA
	12	0	NA
	13	0	NA
	14	1	<1
	15	0	NA
	16	1	1
	17	1	1
	18	0	NA
WT	1	20	<1,2.3,1.75,1.9,1.4,2,2,1.5,2,2.3,1.5,2,<1,1,1.6,1.75,<1,1,1.5,1.75
	2	11	2.1,1.4,1.4,1.25,1.1,1,1.4,1.75,1,1.25,1.75
	3	11	1.4,1.25,<1,1.4,1.1,1.5,1.1,1.6,1.75,1.75,1.6
	4	12	<1,1.5,1.4,1.1,1.6,<1,1.4,1.6,<1,1.6,1,1.75
	5	14	1,1.25,1.4,1,<1,1.75,1.75,1,<1,<1,<1,1.1,1,<1
	6	22	1.5,1.6,1.75,1.9,1.4,1.5,1.1,1.25,1.75,1.2,1.25,1.1,1.5,1.9,1.25,1.5,1.5,1.4,1,1,1,2.5
	7	8	1.4,1.1,1.5,1.75,1,1.5,1.4,1.75
	8	7	2.5,2.1,1.5,2,1.4,1.5,1
	9	10	1,<1,1.5,1.25,1.8,<1,1.4,1.25,1.1,1.4
	10	13	1.5,1.75,<1,<1,1.6,1.5,1.75,1.25,1.9,1.1,2,1.5,1.6
	11	17	<1,2.2,1.25,1.4,1.9,1.75,1.25,<1,1.75,1.25,1.5,1.9,1.75,1.1,1.4,1.4,1.5
	12	13	<1,<1,1.75,1.8,<1,1.6,1,1.9,1.5,1.1,1.5,1.6,1.75
Fig. 1C-D. carcinogen-induced lung tumor. N represent individual mouse number. N=12 for WT mice, N=12 for Kras4A+/- mice, and n=3 for Kras4A-/-mice.
	# mouse ID	tumor number	tumor diameter (mm)
Kras4A+/-	1	11	1,1.25,1.25,1.25,<1,1.5,1.5,1.75,2.75,<1,1
	2	1	1
	3	10	1.5,1.75,<1,<1,<1,<1,1.5,1,<1,1
	4	16	<1,<1,1.75,1.25,1.5,1,1.25,1.25,1.5,1.75,1.75,1.75,<1,2,2,1.85
	5	11	2,1,<1,2,1.4,<1,<1,2.25,1,1,1.25
	6	19	<1,<1,<1,1.6,1,1.75,1.5,1.4,<1,1,1.4,1.5,2.5,1,<1,1.25,1.4,<1,1.25
	7	9	<1,1.25,1.9,<1,1.75,2,3.6,<1,1.25
	8	11	1,<1,1.5,1.5,1.25,1.25,1.4,1,1.1,1.9,<1
	9	18	<1,<1,1.25,1.5,2.5,1.5,1.9,1.5,1.5,1.75,1.5,2,1.1,3.5,2.5,2.5,1.5,<1
	10	5	1.5,<1,1,1.4,1.5
	11	26	<1,1,1.6,1.6,1.8,1,<1,1.25,1.75,1.5,<1,1.25,1.1,<1,1.5,1,1.4,<1,1.9,1.5,1.5,1,2.4,2.1,<1,<1
	12	14	1.5,1.4,1.75,1.1,1.1,1.25,1.5,2.1,1.5,2.1,1.1,1,1.1,<1
Kras4A-/-	1	0	NA
	2	0	NA
	3	0	NA
WT	1	4	1.4,1.8,1,<1
2	2	6	1,1.5,2,2,1,1.25
3	3	8	1.25,1.5,1,<1,1.25,1,1.4,1.5
4	4	7	1.25,1.25,<1,1.25,1.4,1.5,1.5
5	5	8	1.6,1.5,1.5,1.4,<1,1.2,1.75,1.5
6	6	7	<1,1.4,<1,1.25,1.5,1.4,1.25
7	7	4	<1,2,<1,1.4
8	8	12	1.4,1.1,1.4,1.6,1.4,1,1.25,1.4,1,1.2,1.75,<1
9	9	8	<1,<1,<1,1.4,1.6,1,1.4,1.75
10	10	2	1.5,1.25
11	11	8	<1,2.25,1.5,1.9,1.25,3.5,1.25,<1
12	12	10	1.6,1.6,1.75,1.4,1.25,1.75,1.5,1.5,2.2,1.25
Fig. 1E. n represent individual mouse number. N=7 for Kras4A+/- mice and N=3 for double heterozygous Kras4A/4B mice in Urethane-treated group (left panel).
	#mouse ID	tumor number
double heterozygous Kras4A/4B mice	1	0	Urethane with 5 dose
	2	0	Urethane with 3 dose
	3	0	Urethane with 3 dose
Kras4A+/-	1	2	Urethane with 5 dose
	2	3	Urethane with 5 dose
	3	2	Urethane with 5 dose
	4	11	Urethane with 3 dose
	5	10	Urethane with 3 dose
	6	7	Urethane with 3 dose
	7	6	Urethane with 3 dose
Fig. 1E. n represent individual mouse number. N=5 for Kras4A+/- mice and N=3 for double heterozygous Kras4A/4B mice in MNU-treated group (right panel).
	# mouse ID	tumor number
double heterozygous Kras4A/4B mice	1	0	MNU with 3 dose
	2	0	MNU with 3 dose
	3	0	MNU with 3 dose
Kras4A+/-	1	4	MNU with 3 dose
	2	12	MNU with 3 dose
	3	19	MNU with 3 dose
	4	4	MNU with 3 dose
	5	11	MNU with 3 dose

## Sheet: Fig.  2
Fig. 2A. Densitometry of western blot: Data values normalized to β-actin, and normalized to SUIT2 or A549. N = 4 independent experiments.
	Exp.1			Exp.2			Exp.3			Exp.4
	SUIT2	KRAS4A KO	KARS4B KD	SUIT2	KRAS4A KO	KARS4B KD	SUIT2	KRAS4A KO	KARS4B KD	SUIT2	KRAS4A KO	KARS4B KD
KRAS4A	1	0.484	0.787	1	0.263	0.757	1	0.095	1.1	1	0.141	1.084
KRAS4B	1	0.864	0.477	1	0.874	0.462	1	1.444	0.444	1	0.831	0.448
	Exp.1			Exp.2			Exp.3			Exp.4
	A549	KRAS4A KO	KARS4B KD	A549	KRAS4A KO	KARS4B KD	A549	KRAS4A KO	KARS4B KD	A549	KRAS4A KO	KARS4B KD
KRAS4A	1	0.484	0.298	1	0.376	0.98	1	0.11	0.63	1	0.32	0.939
KRAS4B	1	0.842	0.279	1	1.059	0.546	1	1.181	0.693	1	1.542	0.648
Fig. 2B. cell proliferation: Data values normalized to 0hr. N = 3 independent experiments.
	Exp.1			Exp.2			Exp.3
hr	SUIT2	KRAS4A KO	KARS4B KD	SUIT2	KRAS4A KO	KARS4B KD	SUIT2	KRAS4A KO	KARS4B KD
0	1	1	1	1	1	1	1	1	1
48	0.977	0.886	0.886	1.216	1.263	1.154	1.484	1.241	1.2
72	1.227	0.864	0.886	2.568	2.474	2.385	1.677	1.276	1.3
96	2.159	1.114	1.045	3.459	3.079	2.692	2.258	1.379	1.333
120	4.977	1.682	1.568	4.595	3.842	3.205	4.032	1.586	1.6
	Exp.1			Exp.2			Exp.3
	A549	KRAS4A KO	KARS4B KD	A549	KRAS4A KO	KARS4B KD	A549	KRAS4A KO	KARS4B KD
0	1	1	1	1	1	1	1	1	1
24	1.13	1.13	1.08	1.18	1.03	1.03	1.16	1.15	1.14
48	1.46	1.46	1.35	1.31	1.12	1.12	1.31	1.25	1.2
72	1.83	1.57	1.58	1.66	1.31	1.31	1.66	1.6	1.37
96	3.44	2.28	2.63	2.45	1.7	1.54	2.26	2.14	1.64
Fig. 2C. colony number. N = 3 independent experiments.
	Exp.1	Exp.2	Exp.3
SUIT2	110	176	149
KRAS4A KO	26	43	33
KARS4B KD	35	45	58
	Exp.1	Exp.2	Exp.3
A549	201	216	210
KRAS4A KO	32	37	34
KARS4B KD	144	164	163
Fig. 2D. colony formation in soft agar: Data values normalized to SUIT2 or A549. N = 3 independent experiments.
	Exp.1	Exp.2	Exp.3
SUIT2	1	1	1
KRAS4A KO	0.0616766	0.107	0.04
KARS4B KD	0.0364376	0.082	0.045
	Exp.1	Exp.2	Exp.3
A549	1	1	1
KRAS4A KO	0.05	0.22	0.16
KARS4B KD	0.18	0.25	0.09
Fig.2E tumor curve
day	SUIT2 (N=9)									KRAS4A KO (N=5)					KRAS4B KD (N=5)
7	106.78	134.94	84.55	164.68	114.01	151.55	234.66	83.27	89.86	93.91	134.75	111.2	76.37	111.2	45.14	100.93	72.52	57.04	35.06
10	110.26	84.59	104.38	146.36	171.54	235.86	257.76	177.61	115.68	90.81	42.69	102.78	86.67	47.53	21.17	80.26	65.45	82.78	84.87
14	178.7	140.4	129.69	216.36	204.09	211.22	197.53	205.9	190.35	76.31	115.54	153.28	134.41	77.86	49.07	69.95	65.45	82.78	84.87
17	338.45	213.2	267.49	223.8	133.27	279.22	213.71	252.32	182.04	117.34	135.02	118.25	176.84	104.94	53.9	57.87	95.01	113.08	197.07
21	248.22	310.92	391.7	191.31	352.53	441.95	271.16	216.16	198.12	170.72	141.43	266.36	152.2	126.47	42.92	70.61	124.04	129.72	286.01
24	284	618.03	176.46	420.7	422.9	368.06	583.73	294.06	205	420.58	228.62	186.07	298.85	189.08	108.67	58.96	162.96	135.64	395.75
28	573.68	467.05	850.97	387.81	446.06	526.62	781.53	454.98	274.57	383.14	320.35	377.51	137.97	374.05	123.43	67.77	218.33	427.2	98.86
31	749.21	403.01	753.22	1025.73	640.33	787.47	1014.68	1112.34	418.38	606.61	527.02	273.97	273.44	780.05	153.68	755.11	374.46	242.06	54.23
35	418.1	487.94	1003.65	1628.5	492.15	1335.15	1071.5	1113.57	547.43	266.37	904.31	929.79	316.12	796.98	206.6	102.51	480.72	385.25	1093.12
38	1877.42	623.19	850.54	939.87	609.08	1546.25	1646.11	804.92	608.14	245.09	672.26	879.35	654.6	989.64	223.12	338.97	1180.38	626.77	96.81
42	928.22	1459.45	468.44	1064.54	2337.17	1499.04	1071.47	1761.57	763.54	258.09	921.2	1087.62	777.15	453.73	224.45	84.18	1210.88	671.7	489.59
day	A549 (N=10)									A549 KRAS4A KO (N=5)					A549KRAS4B KD (N=5)
12	92.02	112.67	59.21	97.32	120.95	69.79	74.75	85.24	78.74	80.07	102.51	112.88	52.28	90.63	135.16	83.7	69.11	79.31	82.34	111.14
15	206.82	96.68	133.66	60.66	131.17	108.2	96.81	120.16	191.99	165.9	119.91	56.83	83.67	79.12	73.51	116.64	96.81	121.9	70.61	135.67
19	266.5	100.39	191.34	443.94	209.01	250.54	162.32	158.24	228.83	415.56	129.87	81.95	119.35	125.13	101.01	95.18	116.67	111.2	105.71	154.71
22	484.61	339.97	768.84	231.83	379.79	501.01	265.78	263.44	387.82	774.658	199.46	123.53	190.07	123.52	166.63	116.35	195.71	145.46	108.98	216.37
26	485.02	540.16	819.91	230.84	394.63	475.74	504.21	274.36	495.78	930.43	305.45	263.44	320.85	167.87	206.6	225.63	122.48	134.4	204.62	382.64
29	892.16	529.69	241.71	599.52	336.64	473.42	342.38	553.03	560.38	891.51	384.58	241.71	203.05	272.02	222	230.37	155.7	162.14	128.81	368.77
33	494.58	234.06	578.78	879.48	411.11	546.7	413.55	545.87	658.01	1444.99	270.14	165.65	224.03	440.23	226.9	131.95	148.82	288.81	294.16	499.15
40	690.72	322.26	714.82	1232.31	492.93	749.01	1101.63	618.78	873.34	2024.93	431.33	216.66	322.27	580.48	397.35	240.18	143.9	320.85	273.54	498.65
47	434.55	764.85	970.12	1564.43	835.72	671.23	1333.46	894.38	1158.32	2155.02	376.02	529.89	475.72	992.97	438.95	340.71	390.57	292.58	348.68	757.56
50	1103.93	1127.68	1886.5	513.785	802.62	1456.64	1112.33	818.489	1386.03	1961.37	373.53	586.39	1055.9	363.13	375.57	297.69	246.77	400.97	316.52	761.89

## Sheet: Fig. 3A-H
Fig.3A-D qPCR data: Data values normalized to vehicle. N = 4 independent experiments.
		SUIT2											A549
		KRAS4A mRNA expression after inhibitors treatment in SUIT2(Fig. 3a)				KRAS4B mRNA expression after inhibitors treatment in SUIT2 (Fig. 3b)							KRAS4A mRNA expression after inhibitors treatment in A549 (Fig. 3c)				KRAS4B mRNA expression after inhibitors treatment in A549 (Fig. 3d)
Compound	Dose (μM)	Exp.1	Exp.2	Exp.3	Exp.4	Exp.1	Exp.2	Exp.3	Exp.4		Compound	Dose (μM)	Exp.1	Exp.2	Exp.3	Exp.4	Exp.1	Exp.2	Exp.3	Exp.4
Vehicle	0	1	1	1	1	1	1	1	1		Vehicle	0	1	1	1	1	1	1	1	1
indisulam	5	0.638	0.605	0.524	0.504	1.035	1.27	0.858	0.78		indisulam	5	0.354	0.124	0.299	0.342	1.444	0.631	0.816	1.986
indisulam	10	0.826	0.493	0.53	0.358	1.712	1.201	1.004	0.796		indisulam	10	0.365	0.144	0.259	0.329	1.52	0.706	0.909	1.68
indisulam	20	0.696	0.254	0.49	0.329	2.056	0.674	0.993	0.911		indisulam	20		0.222	0.203	0.196		0.986	0.642	1.417
tasisulam	5	1.029	0.508	0.807	0.452	1.844	1.377	1.17	0.909		tasisulam	5	0.726	0.292	1.579	0.824	1.932	0.706	0.724	1.935
tasisulam	10	0.68	0.567	0.408	0.628	1.307	1.083	1.312	1.053		tasisulam	10	0.656	0.136	0.996	0.374	2.265	0.848	0.271	1.782
tasisulam	20	0.536	0.456	0.565	0.627	1.821	0.961	1.35	1.089		tasisulam	20		0.186	0.585	0.383		0.965	0.193	1.782
isoginkgetin	5	1.173	0.799	1.5	0.841	1.35	1.064	0.802	0.769		isoginkgetin	5	1.496	0.623	0.733	1.276	1.428	0.791	0.535	1.469
isoginkgetin	10	1.189	0.685	1.105	0.966	1.282	0.956	0.984	1.06		isoginkgetin	10	0.685	0.503	0.744	1.216	2.275	0.726	0.63	1.207
pladienolide B	5	0.016	0	0	0.012	0.049	0.083	0.036	0.039		pladienolide B	5	0.183	0.096	0.075	0.16	0.182	0.118	0.05	0.174
pladienolide B	10	0.008	0	0.017	0.017	0.032	1.272	0.03	0.027		pladienolide B	10	0.109	0.083	0.085	0.184	0.082	0.09	0.055	0.168
Fig.3H tumor curve. N=5 for each group
	SUIT2												A549
day	vehicle					indisulam (40mg/kg)						day	vehicle					indisulam (40mg/kg)
5	52.28	111.92	37.1	83.12	31.28	67.37	52.74	27.64	77.58	37.44		6	74.16	104.64	98.18	84.9	84.64	56.36	89.1	71.21	90.92	75.25
7	52.06	132.62	53.99	87.45	66.69	62.23	47.57	28.99	54.23	30.4		8	88.72	112.88	110.92	80.7	74.43	46.55	50.68	66.14	77.09	69.09
13	49.68	280.11	62.31	147.865	56.5	56.54	38.32		25.7	38.53		10	80.68	113.45	125.81	90.43	97.32	36.1	60.53	44.03	63.02	38.55
15	106.3	256.6	90.35	177.214	109.54	74.01	33.15		23.86	53.9411		13	95.76	111.2	114.31	90.36	79.04	38.64	50.21	31.25	44.64	38.64
19	170.07	330.05	116.92	211.331	144.51	83.86	54.91		37.5114	59.6402		16	89.27	103	126.3	85.38	161.3		104.26	48.41	58.02	43.7
21	183.58	498.01	220.99	193.09	199.81	85.25	43.91		62.0788	56.7454		23	146.75	119.83	211.55	255.98	249.74		131.34	75.65	148.19	90.85
23	230.36	517.8	200.608	260.584	246.77	83.53	55.67		49.9498	89.0958		29	386.615	291.14	458.63	460.54	415.74		145.04	364.11	189.71	95.29
												34	544.907	346.4	702.24	458.13	758.49		204.44	391.416	302.67	186.177
												37	676.838	368.55	893.56	739.85	694.27		361.45	495.097	389.17	303.307

## Sheet: Fig. 3I
Fig. 3i. Data from CCLE datasetCCLE_RNAseq_ExonUsageRatio_20180929.gct.gz
number of cell lines	15	65	28	173	37	2	32	16	49	9	12	47	3	25	28	188	25	28	31	9	41	51	8	37	56
cell line lineage	BONE	CENTRAL NERVOUS SYSTEM	SOFT TISSUE	HEME AND LYMPHOID TISSUE	FIBROBLAST	SALIVARY GLAND	KIDNEY	AUTONOMIC GANGLIA	SKIN	PLEURA	THYROID	OVARY	CERVIX	LIVER	ENDOMETRIUM	LUNG	URINARY TRACT	OESOPHAGUS	UPPER AERODIGESTIVE TRACT	PROSTATE	PANCREAS	BREAST	BILIARY TRACT	STOMACH	LARGE INTESTINE
	0	0	0.0162107	0.005997	0	0	0.00674157	0.00309024	0	0.0186683	0.0103397	0	0.0222412	0	0.00468933	0	0.00434468	0	0.0210238	0.0429542	0.00974421	0	0.0518639	0.0167504	0.0165563
	0.00601202	0	0.0169753	0.00649773	0	0.101877	0.014975	0.026738	0.00828729	0.0279146	0.0200401	0.00962861	0.0688836	0.0204461	0.0155473	0.00254777	0.00486027	0.00287081	0.0416327	0.0539683	0.0165615	0.0225	0.055336	0.023176	0.0178433
	0.00834106	0.00703125	0.0183983	0.0066345	0.00789474		0.0277469	0.0271235	0.0108359	0.0383178	0.0220588	0.0101523	0.194542	0.0261283	0.0155763	0.0045045	0.0177215	0.0156467	0.0445293	0.0878307	0.0173611	0.0243205	0.101682	0.0329087	0.0239234
	0.0110081	0.00728332	0.0202381	0.00758853	0.0105079		0.0279018	0.038172	0.0157928	0.0478309	0.0235784	0.0142222		0.0306022	0.0290698	0.00455235	0.0269392	0.0161812	0.0449078	0.0879454	0.0223805	0.0256953	0.124304	0.0423601	0.0367647
	0.0145208	0.0110132	0.0234604	0.00815661	0.0166185		0.0291829	0.0420658	0.0160708	0.0553584	0.0519059	0.0233415		0.0341463	0.0302326	0.00580551	0.0425532	0.0162338	0.0493119	0.122918	0.0378578	0.0311253	0.174512	0.0439147	0.0707721
	0.0249696	0.0118899	0.0262346	0.00834106	0.0181681		0.0330882	0.0434174	0.016983	0.0583232	0.052506	0.0273003		0.0356164	0.0397416	0.00587248	0.0492372	0.025974	0.0746187	0.179188	0.0397112	0.0314371	0.199556	0.0445736	0.0732759
	0.0279851	0.0135593	0.0267011	0.0087073	0.018419		0.0347759	0.0461192	0.0210463	0.0786517	0.0561056	0.0314685		0.0443459	0.045511	0.0114261	0.0598404	0.027894	0.0753769	0.197766	0.040724	0.0405463	0.234577	0.0474294	0.0908538
	0.030722	0.0145161	0.0295608	0.00963275	0.0247046		0.0349076	0.0467895	0.0211581	0.0873362	0.0608247	0.0328152		0.0544337	0.0465116	0.0120177	0.0613426	0.0549828	0.078219	0.29721	0.0527415	0.050173	0.390589	0.0499154	0.0915283
	0.032853	0.014553	0.030213	0.0097561	0.0302822		0.0357143	0.0515848	0.0215827	0.0923882	0.0922588	0.0338733		0.0597505	0.0473469	0.0126659	0.0643729	0.0622506	0.0790068		0.0594315	0.0533927		0.0627027	0.100569
	0.0333761	0.0185185	0.030303	0.011509	0.0304143		0.0359491	0.0604563	0.0218579		0.107817	0.0339209		0.0706052	0.0515777	0.012766	0.0658537	0.0716597	0.0811908		0.0604425	0.0536585		0.0652791	0.10905
	0.0334064	0.0188088	0.0316056	0.0118644	0.0334728		0.0369198	0.0625535	0.0233667		0.111888	0.0342935		0.0712743	0.0521353	0.0139353	0.0792683	0.072025	0.0907063		0.0658683	0.0550336		0.0668994	0.115936
	0.0337443	0.0195016	0.0326029	0.0131381	0.0346921		0.0376384	0.06341	0.0272		0.141676	0.036192		0.0715972	0.0663102	0.0153005	0.0815094	0.077692	0.0931373		0.0691275	0.0640599		0.0674456	0.121766
	0.0400654	0.0204263	0.0336634	0.0153027	0.0350727		0.0387097	0.0642299	0.0282722			0.0378631		0.0719738	0.0690966	0.0156403	0.0837115	0.0981481	0.098454		0.0774139	0.0691017		0.0708479	0.127063
	0.0413972	0.0205198	0.0344326	0.0156986	0.0355556		0.039289	0.0727476	0.0341463			0.0387165		0.0807882	0.0854383	0.0164159	0.0919932	0.110717	0.105815		0.0791497	0.0691489		0.0711973	0.129578
	0.0421941	0.020765	0.0347534	0.0158982	0.0381356		0.0399079	0.0941228	0.0391404			0.0398524		0.0836278	0.100691	0.0164835	0.095941	0.117152	0.111828		0.0863095	0.0793358		0.0739437	0.130385
		0.0216294	0.0396825	0.0159716	0.041847		0.0434132	0.0999638	0.0399202			0.0425867		0.0853933	0.101528	0.0166482	0.100614	0.118026	0.112149		0.0980524	0.0922832		0.0789346	0.141726
		0.0226481	0.0404365	0.0160075	0.0429906		0.0447553		0.0401914			0.0435835		0.096757	0.104777	0.0168539	0.129848	0.119708	0.130584		0.112	0.0937167		0.0826667	0.150157
		0.0239651	0.0483871	0.0163511	0.0437159		0.0450311		0.0419537			0.0472298		0.100971	0.12816	0.018078	0.141266	0.124519	0.131135		0.128684	0.0973054		0.152308	0.152294
		0.0266272	0.0489297	0.0175913	0.0442177		0.0477099		0.0423645			0.0478633		0.107116	0.141797	0.0189394	0.148289	0.163621	0.13349		0.145561	0.0993915		0.154068	0.154196
		0.0273396	0.0502645	0.0176807	0.0446128		0.0568513		0.0427975			0.0498177		0.121114	0.150538	0.0191801	0.163505	0.169797	0.133721		0.152879	0.100153		0.159788	0.154453
		0.0273411	0.0507099	0.0184182	0.0486062		0.0571429		0.0428571			0.0504359		0.122856	0.158854	0.0202338	0.170752	0.172117	0.140436		0.162132	0.10661		0.162422	0.155485
		0.0273973	0.0613497	0.0191431	0.0536278		0.0649496		0.0435798			0.0550358		0.162619	0.160494	0.0203657	0.193651	0.206233	0.145778		0.167256	0.111566		0.164011	0.158123
		0.029525	0.0625	0.0195122	0.0589623		0.0692488		0.0438125			0.0552612		0.208657	0.160584	0.0233645	0.222857	0.213953	0.147157		0.168159	0.117173		0.166592	0.169341
		0.0299914	0.0627737	0.0196961	0.0591527		0.0695847		0.0452174			0.0574637		0.245633	0.169416	0.0244233	0.26711	0.221051	0.181352		0.17552	0.126771		0.195166	0.177746
		0.031069	0.0698853	0.0199203	0.0620767		0.0718039		0.048475			0.0639386		0.397775	0.18136	0.0244361	0.43	0.234862	0.188679		0.181818	0.127273		0.208696	0.178033
		0.0323054	0.0727184	0.0204208	0.0622055		0.0759259		0.0490797			0.0671989			0.201708	0.0248546		0.400867	0.190902		0.187905	0.128395		0.20894	0.179848
		0.0345188	0.0776923	0.0208193	0.0636833		0.0780952		0.0505051			0.0681818			0.232068	0.0248804		0.46021	0.214772		0.1961	0.131246		0.210358	0.186246
		0.0360111	0.126651	0.021374	0.0644933		0.0800227		0.0508658			0.0765891			0.277286	0.0256074			0.231438		0.199041	0.143182		0.234701	0.197784
		0.0376927		0.0215877	0.0646319		0.0846092		0.0520043			0.078319				0.0271041			0.235669		0.202108	0.146132		0.248322	0.202392
		0.0380349		0.0222743	0.0647829		0.0899251		0.0520376			0.0797318				0.0275862			0.262295		0.202591	0.149098		0.266467	0.204149
		0.0388258		0.0222908	0.0689394		0.104053		0.0527383			0.0815217				0.0283649			0.324474		0.205421	0.165127		0.284395	0.21266
		0.0391791		0.0235043	0.075815		0.119483		0.0572597			0.084022				0.0288776					0.212521	0.165677		0.306358	0.217611
		0.0399709		0.023819	0.0822002				0.0608919			0.0930566				0.0290557					0.220048	0.170819		0.306504	0.223108
		0.0414747		0.024068	0.0827533				0.0621153			0.0952068				0.0297723					0.222482	0.174263		0.339181	0.225298
		0.0428422		0.0244141	0.100098				0.062435			0.108704				0.0303814					0.227273	0.182023		0.4521	0.232228
		0.043088		0.0245414	0.105616				0.0651042			0.121817				0.0310493					0.23753	0.184896		0.528494	0.233696
		0.0438871		0.024619	0.125316				0.0728008			0.131667				0.0315315					0.241099	0.193111		0.575594	0.234664
		0.0439481		0.0251116					0.0736364			0.132637				0.0318389					0.260831	0.195036			0.255826
		0.0458081		0.0252694					0.0747452			0.13766				0.0318416					0.300457	0.201786			0.259593
		0.0465642		0.0253268					0.0769231			0.13807				0.0321564					0.327053	0.214407			0.262118
		0.0475624		0.025572					0.086758			0.152897				0.0329331					0.377484	0.216263			0.273012
		0.0494652		0.0256082					0.0881757			0.154141				0.0340386						0.250219			0.289713
		0.0510511		0.0258552					0.091888			0.207988				0.0344519						0.261963			0.299527
		0.0512821		0.0265664					0.0923077			0.214838				0.0355833						0.263963			0.310564
		0.051938		0.0272858					0.0953815			0.219212				0.0356716						0.270358			0.311157
		0.0521886		0.0273082					0.103759			0.373967				0.0359877						0.272325			0.315934
		0.0534351		0.027456					0.113457			0.491751				0.0361576						0.290076			0.316276
		0.0535714		0.0277008					0.119695							0.0370861						0.321803			0.322325
		0.0550265		0.028169					0.179578							0.0373532						0.348958			0.323242
		0.0599572		0.0285488												0.0379195						0.499467			0.323789
		0.0610526		0.0287466												0.0388276						0.549943			0.334711
		0.0613497		0.0290749												0.0391861									0.360121
		0.0646802		0.0294486												0.0398399									0.373554
		0.0657797		0.0300375												0.0403012									0.469758
		0.0665962		0.0300501												0.040448									0.54628
		0.0669643		0.0302255												0.0406627									0.55258
		0.0672468		0.0304017												0.0411263
		0.0686813		0.0304916												0.0411559
		0.0698198		0.0306123												0.0412148
		0.0732538		0.0310408												0.0416667
		0.0734206		0.0312024												0.0419696
		0.0737207		0.0320151												0.0420624
		0.0739599		0.0320807												0.0423875
		0.080631		0.0321375												0.042735
		0.092		0.0327613												0.0435274
				0.0330907												0.0439771
				0.0332779												0.0484131
				0.0334507												0.0491453
				0.033526												0.0492899
				0.0343806												0.0494792
				0.0343871												0.0513937
				0.0345785												0.051412
				0.0354478												0.0515287
				0.0359629												0.0532995
				0.0359955												0.0543964
				0.0365127												0.0551905
				0.0368386												0.0560538
				0.0384615												0.0590238
				0.0385487												0.0621572
				0.0388669												0.062301
				0.0391044												0.0625
				0.0396825												0.0625
				0.039886												0.0627429
				0.0406046												0.0632911
				0.0407072												0.0641537
				0.0419643												0.0677778
				0.0420635												0.0680894
				0.0423012												0.0706422
				0.0424751												0.0711608
				0.0425273												0.0714286
				0.042735												0.0714876
				0.0428468												0.0719298
				0.0431133												0.0721777
				0.043677												0.0765725
				0.0437756												0.0776008
				0.0452586												0.0779661
				0.0455487												0.0823589
				0.0457647												0.0831889
				0.0463079												0.0835882
				0.0463305												0.0847712
				0.0466081												0.0849948
				0.0469512												0.0854321
				0.0476191												0.0856164
				0.0477627												0.0856515
				0.0480315												0.0859432
				0.0480349												0.087108
				0.0487256												0.0912659
				0.0487484												0.091622
				0.049323												0.0919378
				0.0495283												0.0928571
				0.0504518												0.0950752
				0.0510638												0.0969659
				0.0513513												0.0980392
				0.0516252												0.10004
				0.0524901												0.101322
				0.0527705												0.10688
				0.0527919												0.10796
				0.0535233												0.108991
				0.0535653												0.110753
				0.0537168												0.111961
				0.0542231												0.113789
				0.0545977												0.115364
				0.0557019												0.115553
				0.0563492												0.117711
				0.0566572												0.117994
				0.0572473												0.119342
				0.0574827												0.119816
				0.0575735												0.121484
				0.0578512												0.122011
				0.0580881												0.122349
				0.0591616												0.122881
				0.0600601												0.123311
				0.0613197												0.123867
				0.0616175												0.123879
				0.0620119												0.125362
				0.0620636												0.128824
				0.0622765												0.131642
				0.0627994												0.134656
				0.0636079												0.136106
				0.0648536												0.136849
				0.0648994												0.138748
				0.0650706												0.140216
				0.0654375												0.145189
				0.0655738												0.14845
				0.0672269												0.150443
				0.0675381												0.155154
				0.0682183												0.159136
				0.069541												0.162541
				0.0721049												0.164411
				0.0721885												0.167282
				0.0747521												0.1673
				0.0776515												0.168317
				0.0779589												0.171235
				0.0794979												0.17232
				0.0831012												0.177455
				0.0855219												0.17746
				0.0880748												0.177727
				0.0883721												0.180284
				0.0896708												0.193867
				0.098081												0.200109
				0.0981945												0.201427
				0.0987287												0.213382
				0.103339												0.215853
				0.105019												0.216758
				0.106557												0.217064
				0.107143												0.218557
				0.108837												0.222084
				0.119093												0.226964
				0.119718												0.238298
				0.136012												0.239437
				0.144044												0.254002
				0.149356												0.262389
				0.177344												0.2693
																0.273057
																0.280206
																0.288868
																0.311582
																0.312988
																0.3143
																0.32713
																0.33107
																0.339668
																0.341038
																0.346386
																0.360399
																0.37037
																0.425
																0.56044

## Sheet: Fig. 3J
Fig. 3j. Data from DepMap Portal-indisulam (CTRP411874) Drug sensitivity AUC (CTD^2)
Depmap ID	Drug sensitivity AUC (CTD^2)	Cell Line Name	Primary Disease	Lineage	Lineage Subtype
ACH-000002	13.077	HL60	Leukemia	Blood	AML
ACH-000004	12.577	HEL	Leukemia	Blood	AML
ACH-000005	11.71	HEL9217	Leukemia	Blood	AML
ACH-000006	10.638	MONOMAC6	Leukemia	Blood	AML
ACH-000007	13.023	LS513	Colon/Colorectal Cancer	Colorectal	Colorectal Adenocarcinoma
ACH-000009	12.114	C2BBE1	Colon/Colorectal Cancer	Colorectal	Colorectal Adenocarcinoma
ACH-000011	14.269	253J	Bladder Cancer	Urinary Tract	Bladder Carcinoma
ACH-000012	13.066	HCC827	Lung Cancer	Lung	NSCLC
ACH-000013	14.683	ONCODG1	Ovarian Cancer	Ovary	Ovary Adenocarcinoma
ACH-000014	14.922	HS294T	Skin Cancer	Skin	Melanoma
ACH-000015	13.672	NCIH1581	Lung Cancer	Lung	NSCLC
ACH-000017	14.884	SKBR3	Breast Cancer	Breast	Breast Carcinoma
ACH-000018	14.249	T24	Bladder Cancer	Urinary Tract	Bladder Carcinoma
ACH-000019	12.388	MCF7	Breast Cancer	Breast	Breast Carcinoma
ACH-000021	13.149	NCIH1693	Lung Cancer	Lung	NSCLC
ACH-000022	14.741	PATU8988S	Pancreatic Cancer	Pancreas	Exocrine
ACH-000024	11.225	OPM2	Myeloma	Plasma Cell	Multiple Myeloma
ACH-000026	16.246	253JBV	Bladder Cancer	Urinary Tract	Bladder Carcinoma
ACH-000028	13.705	KPL1	Breast Cancer	Breast	Breast Carcinoma
ACH-000032	12.82	MHHCALL3	Leukemia	Blood	ALL
ACH-000038	11.817	EHEB	Lymphoma	Lymphocyte	Lymphoma Unspecified
ACH-000039	11.711	SKNMC	Bone Cancer	Bone	Ewing Sarcoma
ACH-000040	13.816	U118MG	Brain Cancer	Central Nervous System	Glioma
ACH-000042	14.692	PANC0203	Pancreatic Cancer	Pancreas	Exocrine
ACH-000045	7.5487	MV411	Leukemia	Blood	AML
ACH-000046	14.711	ACHN	Kidney Cancer	Kidney	Renal Cell Carcinoma
ACH-000050	13.979	NCIH929	Myeloma	Plasma Cell	Multiple Myeloma
ACH-000051	13.393	TE617T	Sarcoma	Soft Tissue	Rhabdomyosarcoma
ACH-000052	8.8549	A673	Bone Cancer	Bone	Ewing Sarcoma
ACH-000053	11.286	KARPAS299	Lymphoma	Lymphocyte	Non Hodgkin Lymphoma
ACH-000054	14.116	HT1080	Sarcoma	Soft Tissue	Fibrosarcoma
ACH-000055	12.818	D283MED	Brain Cancer	Central Nervous System	Medulloblastoma
ACH-000059	13.095	SUPB15	Leukemia	Blood	ALL
ACH-000060	14.333	PANC1005	Pancreatic Cancer	Pancreas	Exocrine
ACH-000061	11.758	HH	Lymphoma	Lymphocyte	Non Hodgkin Lymphoma
ACH-000062	13.964	RERFLCMS	Lung Cancer	Lung	NSCLC
ACH-000065	10.716	OCIAML5	Leukemia	Blood	AML
ACH-000066	11.962	HCC4006	Lung Cancer	Lung	NSCLC
ACH-000067	13.964	HS683	Brain Cancer	Central Nervous System	Glioma
ACH-000069	12.084	HS611T	Lymphoma	Lymphocyte	Hodgkin Lymphoma
ACH-000070	9.9825	697	Leukemia	Blood	ALL
ACH-000073	11.17	GRANTA519	Lymphoma	Lymphocyte	Non Hodgkin Lymphoma
ACH-000074	11.169	KU812	Leukemia	Blood	CML
ACH-000075	14.465	U87MG	Brain Cancer	Central Nervous System	Glioma
ACH-000076	8.2592	NCO2	Leukemia	Blood	CML
ACH-000078	6.928	MHHNB11	Neuroblastoma	Peripheral Nervous System	Neuroblastoma
ACH-000081	10.7	GDM1	Leukemia	Blood	AML
ACH-000082	14.078	G292CLONEA141B1	Bone Cancer	Bone	Osteosarcoma
ACH-000086	14.53	ACCMESO1	Lung Cancer	Lung	Mesothelioma
ACH-000087	9.842	SKES1	Bone Cancer	Bone	Ewing Sarcoma
ACH-000090	14.27	PC3	Prostate Cancer	Prostate	Prostate Adenocarcinoma
ACH-000091	14.846	OV56	Ovarian Cancer	Ovary	Ovary Adenocarcinoma
ACH-000093	15.055	PANC0504	Pancreatic Cancer	Pancreas	Exocrine
ACH-000094	14.911	HPAFII	Pancreatic Cancer	Pancreas	Exocrine
ACH-000096	11.734	G401	Rhabdoid	Kidney	Malignant Rhabdoid Tumor
ACH-000097	14.596	ZR751	Breast Cancer	Breast	Breast Ductal Carcinoma
ACH-000098	14.417	GAMG	Brain Cancer	Central Nervous System	Glioma
ACH-000099	8.0813	SIMA	Neuroblastoma	Peripheral Nervous System	Neuroblastoma
ACH-000100	13.717	RH41	Sarcoma	Soft Tissue	Rhabdomyosarcoma
ACH-000101	11.581	KE37	Leukemia	Blood	ALL
ACH-000107	14.761	CAPAN2	Pancreatic Cancer	Pancreas	Exocrine
ACH-000108	12.095	KP3	Pancreatic Cancer	Pancreas	Exocrine
ACH-000110	11.583	NCCSTCK140	Gastric Cancer	Gastric	Gastric Adenocarcinoma
ACH-000112	14.375	SIGM5	Leukemia	Blood	AML
ACH-000113	11.822	OCIAML2	Leukemia	Blood	AML
ACH-000115	14.442	VCAP	Prostate Cancer	Prostate	Prostate Adenocarcinoma
ACH-000116	14.2705	OAW28	Ovarian Cancer	Ovary	Ovary Adenocarcinoma
ACH-000117	13.734	EFM192A	Breast Cancer	Breast	Breast Adenocarcinoma
ACH-000118	13.995	HUPT3	Pancreatic Cancer	Pancreas	Exocrine
ACH-000120	12.066	CHP212	Neuroblastoma	Peripheral Nervous System	Neuroblastoma
ACH-000121	14.519	NCIH2405	Lung Cancer	Lung	NSCLC
ACH-000123	13.455	COV434	Ovarian Cancer	Ovary	Ovary Adenocarcinoma
ACH-000124	11.26	OCILY19	Lymphoma	Lymphocyte	Non Hodgkin Lymphoma
ACH-000126	16.1	KG1C	Brain Cancer	Central Nervous System	Glioma
ACH-000129	10.578	NCIH1341	Lung Cancer	Lung	SCLC
ACH-000132	13.692	JHOS2	Ovarian Cancer	Ovary	Ovary Adenocarcinoma
ACH-000133	13.67	HS729	Fibroblast	Fibroblast	Fibroblast Soft Tissue
ACH-000136	10.385	CHP126	Neuroblastoma	Peripheral Nervous System	Neuroblastoma
ACH-000138	15.334	CFPAC1	Pancreatic Cancer	Pancreas	Exocrine
ACH-000139	13.588	PANC0327	Pancreatic Cancer	Pancreas	Exocrine
ACH-000140	12.504	PFEIFFER	Lymphoma	Lymphocyte	Non Hodgkin Lymphoma
ACH-000141	14.709	SNU308	Gallbladder Cancer	Bile Duct	Gallbladder Adenocarcinoma
ACH-000142	16.324	CAL29	Bladder Cancer	Urinary Tract	Bladder Carcinoma
ACH-000145	14.011	SKLMS1	Sarcoma	Soft Tissue	Leiomyosarcoma
ACH-000146	12.195	THP1	Leukemia	Blood	AML
ACH-000147	14.314	T47D	Breast Cancer	Breast	Breast Ductal Carcinoma
ACH-000148	13.006	HS578T	Breast Cancer	Breast	Breast Carcinoma
ACH-000150	12.437	HCC2935	Lung Cancer	Lung	NSCLC
ACH-000151	11.397	JM1	Leukemia	Blood	ALL
ACH-000153	14.323	NCIH2052	Lung Cancer	Lung	Mesothelioma
ACH-000155	13.123	SW1990	Pancreatic Cancer	Pancreas	Exocrine
ACH-000156	11.753	MHHCALL4	Leukemia	Blood	ALL
ACH-000157	11.307	A4FUK	Lymphoma	Lymphocyte	Non Hodgkin Lymphoma
ACH-000158	12.062	OCILY3	Lymphoma	Lymphocyte	Non Hodgkin Lymphoma
ACH-000159	14.552	OSRC2	Kidney Cancer	Kidney	Renal Cell Carcinoma
ACH-000161	13.385	CORL105	Lung Cancer	Lung	NSCLC
ACH-000162	8.6274	GA10	Lymphoma	Lymphocyte	Non Hodgkin Lymphoma
ACH-000163	13.203	SW579	Thyroid Cancer	Thyroid	Thyroid Squamous
ACH-000168	12.689	NOMO1	Leukemia	Blood	AML
ACH-000169	12.933	RD	Sarcoma	Soft Tissue	Rhabdomyosarcoma
ACH-000171	13.987	VMRCRCZ	Kidney Cancer	Kidney	Renal Cell Carcinoma
ACH-000173	12.121	JHUEM3	Endometrial/Uterine Cancer	Uterus	Endometrial Adenocarcinoma
ACH-000174	16.45	CAL62	Thyroid Cancer	Thyroid	Thyroid Carcinoma
ACH-000176	14.63	LOUNH91	Lung Cancer	Lung	NSCLC
ACH-000178	14.941	HS766T	Pancreatic Cancer	Pancreas	Exocrine
ACH-000181	14.309	SCC9	Head and Neck Cancer	Upper Aerodigestive	Upper Aerodigestive Squamous
ACH-000182	14.649	SNU869	Bile Duct Cancer	Bile Duct	Cholangiocarcinoma
ACH-000183	11.493	L363	Myeloma	Plasma Cell	Multiple Myeloma
ACH-000188	13.072	SCC25	Head and Neck Cancer	Upper Aerodigestive	Upper Aerodigestive Squamous
ACH-000189	15.675	RCC10RGB	Kidney Cancer	Kidney	Renal Cell Carcinoma
ACH-000190	13.884	HDMYZ	Lymphoma	Lymphocyte	Hodgkin Lymphoma
ACH-000191	14.021	BHT101	Thyroid Cancer	Thyroid	Thyroid Carcinoma
ACH-000193	14.245	KARPAS620	Myeloma	Plasma Cell	Multiple Myeloma
ACH-000195	7.7297	SET2	Leukemia	Blood	AML
ACH-000200	17.875	NMCG1	Brain Cancer	Central Nervous System	Glioma
ACH-000201	12.718	A204	Rhabdoid	Soft Tissue	Malignant Rhabdoid Tumor
ACH-000202	13.92	COLO320	Colon/Colorectal Cancer	Colorectal	Colorectal Adenocarcinoma
ACH-000203	8.8261	NH6	Neuroblastoma	Peripheral Nervous System	Neuroblastoma
ACH-000204	10.801	LP1	Myeloma	Plasma Cell	Multiple Myeloma
ACH-000205	13.79	PK59	Pancreatic Cancer	Pancreas	Exocrine
ACH-000207	12.194	DETROIT562	Head and Neck Cancer	Upper Aerodigestive	Upper Aerodigestive Squamous
ACH-000209	12.923	SNU1079	Bile Duct Cancer	Bile Duct	Cholangiocarcinoma
ACH-000211	12.518	DAOY	Brain Cancer	Central Nervous System	Medulloblastoma
ACH-000212	16.91	CAL120	Breast Cancer	Breast	Breast Carcinoma
ACH-000213	13.72	HUPT4	Pancreatic Cancer	Pancreas	Exocrine
ACH-000217	14.579	JHH6	Liver Cancer	Liver	Hepatocellular Carcinoma
ACH-000218	13.341	PL21	Leukemia	Blood	AML
ACH-000219	13.744	A375	Skin Cancer	Skin	Melanoma
ACH-000220	12.961	MINO	Lymphoma	Lymphocyte	Non Hodgkin Lymphoma
ACH-000221	13.086	SNU398	Liver Cancer	Liver	Hepatocellular Carcinoma
ACH-000222	14.411	ASPC1	Pancreatic Cancer	Pancreas	Exocrine
ACH-000223	14.444	HCC1937	Breast Cancer	Breast	Breast Ductal Carcinoma
ACH-000225	16.146	ECC12	Gastric Cancer	Gastric	Gastric Small Cell
ACH-000226	11.209	SUPM2	Lymphoma	Lymphocyte	Non Hodgkin Lymphoma
ACH-000227	14.625	KPNYN	Neuroblastoma	Peripheral Nervous System	Neuroblastoma
ACH-000228	12.698	BICR31	Head and Neck Cancer	Upper Aerodigestive	Upper Aerodigestive Squamous
ACH-000231	13.148	KALS1	Brain Cancer	Central Nervous System	Glioma
ACH-000232	14.803	U251MG	Brain Cancer	Central Nervous System	Glioma
ACH-000233	13.49	DEL	Lymphoma	Lymphocyte	Non Hodgkin Lymphoma
ACH-000234	9.4992	CAKI2	Kidney Cancer	Kidney	Renal Cell Carcinoma
ACH-000235	14.599	PANC0403	Pancreatic Cancer	Pancreas	Exocrine
ACH-000236	14.407	SW1417	Colon/Colorectal Cancer	Colorectal	Colorectal Adenocarcinoma
ACH-000237	13.714	JHOM1	Ovarian Cancer	Ovary	Ovary Adenocarcinoma
ACH-000238	13.549	SCC4	Head and Neck Cancer	Upper Aerodigestive	Upper Aerodigestive Squamous
ACH-000239	13.836	HUG1N	Gastric Cancer	Gastric	Gastric Adenocarcinoma
ACH-000241	11.744	JK1	Leukemia	Blood	CML
ACH-000242	13.727	RT4	Bladder Cancer	Urinary Tract	Bladder Carcinoma
ACH-000243	12.211	DANG	Pancreatic Cancer	Pancreas	Exocrine
ACH-000244	13.75	DKMG	Brain Cancer	Central Nervous System	Glioma
ACH-000248	15.208	AU565	Breast Cancer	Breast	Breast Adenocarcinoma
ACH-000249	10.834	CL11	Colon/Colorectal Cancer	Colorectal	Colorectal Adenocarcinoma
ACH-000250	14.807	KMRC20	Kidney Cancer	Kidney	Renal Cell Carcinoma
ACH-000252	12.944	LS1034	Colon/Colorectal Cancer	Colorectal	Colorectal Adenocarcinoma
ACH-000253	13.434	COLO201	Colon/Colorectal Cancer	Colorectal	Colorectal Adenocarcinoma
ACH-000255	14.585	LMSU	Gastric Cancer	Gastric	Gastric Adenocarcinoma
ACH-000258	9.136	DU4475	Breast Cancer	Breast	Breast Carcinoma
ACH-000259	12.098	KELLY	Neuroblastoma	Peripheral Nervous System	Neuroblastoma
ACH-000260	12.429	SKNAS	Neuroblastoma	Peripheral Nervous System	Neuroblastoma
ACH-000261	14.157	RERFLCAI	Lung Cancer	Lung	NSCLC
ACH-000263	12.427	KASUMI1	Leukemia	Blood	AML
ACH-000264	14.026	CALU6	Lung Cancer	Lung	NSCLC
ACH-000265	11.454	KP4	Pancreatic Cancer	Pancreas	Exocrine
ACH-000266	16.802	SNU213	Pancreatic Cancer	Pancreas	Exocrine
ACH-000267	12.633	HDLM2	Lymphoma	Lymphocyte	Hodgkin Lymphoma
ACH-000270	14.249	HPAC	Pancreatic Cancer	Pancreas	Exocrine
ACH-000274	13.258	HS852T	Skin Cancer	Skin	Melanoma
ACH-000276	14.284	HCC38	Breast Cancer	Breast	Breast Ductal Carcinoma
ACH-000277	14.754	HCC1419	Breast Cancer	Breast	Breast Ductal Carcinoma
ACH-000278	13.666	COV362	Ovarian Cancer	Ovary	Ovary Adenocarcinoma
ACH-000280	15.371	SNU840	Ovarian Cancer	Ovary	Brenner Tumor
ACH-000281	14.496	KP2	Pancreatic Cancer	Pancreas	Exocrine
ACH-000282	14.04	NCIH1755	Lung Cancer	Lung	NSCLC
ACH-000285	12.878	TOLEDO	Lymphoma	Lymphocyte	Non Hodgkin Lymphoma
ACH-000286	14.037	SNU1033	Colon/Colorectal Cancer	Colorectal	Colorectal Adenocarcinoma
ACH-000287	9.3618	NUDUL1	Lymphoma	Lymphocyte	Non Hodgkin Lymphoma
ACH-000288	14.152	BT549	Breast Cancer	Breast	Breast Ductal Carcinoma
ACH-000289	15.582	SNU466	Brain Cancer	Central Nervous System	Glioma
ACH-000291	14.58	OV90	Ovarian Cancer	Ovary	Ovary Adenocarcinoma
ACH-000292	12.73	NCIH841	Lung Cancer	Lung	SCLC
ACH-000293	14.032	KLE	Endometrial/Uterine Cancer	Uterus	Endometrial Adenocarcinoma
ACH-000294	10.578	NB4	Leukemia	Blood	AML
ACH-000295	11.428	EM2	Leukemia	Blood	CML
ACH-000296	14.652	OUMS23	Colon/Colorectal Cancer	Colorectal	Colorectal Adenocarcinoma
ACH-000297	12.851	NCIH889	Lung Cancer	Lung	SCLC
ACH-000298	13.321	NCIH2029	Lung Cancer	Lung	SCLC
ACH-000301	11.496	LAMA84	Leukemia	Blood	CML
ACH-000302	14.698	SNU1077	Endometrial/Uterine Cancer	Uterus	Mullerian Carcinoma
ACH-000303	14.293	SNU5	Gastric Cancer	Gastric	Gastric Adenocarcinoma
ACH-000304	14.297	WM115	Skin Cancer	Skin	Melanoma
ACH-000305	11.414	ECGI10	Esophageal Cancer	Esophagus	Esophagus Squamous
ACH-000307	14.285	PK1	Pancreatic Cancer	Pancreas	Exocrine
ACH-000308	14.421	EFO21	Ovarian Cancer	Ovary	Ovary Adenocarcinoma
ACH-000309	14.565	SKLU1	Lung Cancer	Lung	NSCLC
ACH-000310	9.3928	IMR32	Neuroblastoma	Peripheral Nervous System	Neuroblastoma
ACH-000311	15.744	NCIH2122	Lung Cancer	Lung	NSCLC
ACH-000312	11.319	SKNBE2	Neuroblastoma	Peripheral Nervous System	Neuroblastoma
ACH-000313	14.063	KMRC3	Kidney Cancer	Kidney	Renal Cell Carcinoma
ACH-000314	13.386	HCC2108	Lung Cancer	Lung	NSCLC
ACH-000315	12.031	KARPAS422	Lymphoma	Lymphocyte	Non Hodgkin Lymphoma
ACH-000317	15.931	TUHR14TKB	Kidney Cancer	Kidney	Renal Cell Carcinoma
ACH-000318	14.66	TE10	Esophageal Cancer	Esophagus	Esophagus Squamous
ACH-000319	14.003	MPP89	Lung Cancer	Lung	Mesothelioma
ACH-000320	12.838	PSN1	Pancreatic Cancer	Pancreas	Exocrine
ACH-000321	9.5789	MOLM6	Leukemia	Blood	CML
ACH-000322	14.374	HT144	Skin Cancer	Skin	Melanoma
ACH-000323	14.758	42MGBA	Brain Cancer	Central Nervous System	Glioma
ACH-000324	14.8	JHOC5	Ovarian Cancer	Ovary	Ovary Adenocarcinoma
ACH-000325	11.026	SNU620	Gastric Cancer	Gastric	Gastric Adenocarcinoma
ACH-000326	11.154	JURLMK1	Leukemia	Blood	CML
ACH-000327	14.52	NCIH1395	Lung Cancer	Lung	NSCLC
ACH-000329	14.3595	CCFSTTG1	Brain Cancer	Central Nervous System	Glioma
ACH-000332	14.276	YAPC	Pancreatic Cancer	Pancreas	Exocrine
ACH-000334	11.788	DB	Lymphoma	Lymphocyte	Non Hodgkin Lymphoma
ACH-000335	10.698	MSTO211H	Lung Cancer	Lung	Mesothelioma
ACH-000336	7.8328	OCIAML3	Leukemia	Blood	AML
ACH-000338	13.469	SR786	Lymphoma	Lymphocyte	Non Hodgkin Lymphoma
ACH-000341	10.088	SKNFI	Neuroblastoma	Peripheral Nervous System	Neuroblastoma
ACH-000343	12.987	NCIH522	Lung Cancer	Lung	NSCLC
ACH-000344	13.292	SNU668	Gastric Cancer	Gastric	Gastric Adenocarcinoma
ACH-000346	10.763	JVM3	Leukemia	Blood	CLL
ACH-000347	11.244	QGP1	Pancreatic Cancer	Pancreas	Endocrine
ACH-000348	18.105	RPMI7951	Skin Cancer	Skin	Melanoma
ACH-000349	11.689	HCC1500	Breast Cancer	Breast	Breast Ductal Carcinoma
ACH-000350	14.078	COLO678	Colon/Colorectal Cancer	Colorectal	Colorectal Adenocarcinoma
ACH-000351	13.952	MKN1	Gastric Cancer	Gastric	Gastric Adenocarcinoma
ACH-000352	12.155	HCC1428	Breast Cancer	Breast	Breast Carcinoma
ACH-000353	14.259	TE15	Esophageal Cancer	Esophagus	Esophagus Squamous
ACH-000354	13.537	CAPAN1	Pancreatic Cancer	Pancreas	Exocrine
ACH-000356	16.158	MKN45	Gastric Cancer	Gastric	Gastric Adenocarcinoma
ACH-000357	11.137	JEKO1	Lymphoma	Lymphocyte	Non Hodgkin Lymphoma
ACH-000358	10.476	NCIH69	Lung Cancer	Lung	SCLC
ACH-000359	13.706	MG63	Bone Cancer	Bone	Osteosarcoma
ACH-000360	14.85	NCIH508	Colon/Colorectal Cancer	Colorectal	Caecum Adenocarcinoma
ACH-000361	14.484	SKHEP1	Liver Cancer	Liver	Hepatocellular Carcinoma
ACH-000362	10.367	MOLM13	Leukemia	Blood	AML
ACH-000364	13.298	U2OS	Bone Cancer	Bone	Osteosarcoma
ACH-000365	11.73	SUDHL4	Lymphoma	Lymphocyte	Non Hodgkin Lymphoma
ACH-000366	9.211	SKNDZ	Neuroblastoma	Peripheral Nervous System	Neuroblastoma
ACH-000368	15.73	SNU1105	Brain Cancer	Central Nervous System	Glioma
ACH-000369	10.463	MOLM16	Leukemia	Blood	AML
ACH-000370	14.652	SNU626	Brain Cancer	Central Nervous System	Glioma
ACH-000371	13.436	RL	Lymphoma	Lymphocyte	Non Hodgkin Lymphoma
ACH-000372	11.395	P12ICHIKAWA	Leukemia	Blood	ALL
ACH-000373	11.055	SKM1	Leukemia	Blood	AML
ACH-000374	12.399	HCC1143	Breast Cancer	Breast	Breast Ductal Carcinoma
ACH-000375	10.493	G402	Kidney Cancer	Soft Tissue	Malignant Rhabdoid Tumor
ACH-000376	14.066	SF295	Brain Cancer	Central Nervous System	Glioma
ACH-000377	14.569	SNU478	Bile Duct Cancer	Bile Duct	Cholangiocarcinoma
ACH-000378	14.301	NCIH647	Lung Cancer	Lung	NSCLC
ACH-000381	11.441	T84	Colon/Colorectal Cancer	Colorectal	Colorectal Adenocarcinoma
ACH-000383	14.398	OE33	Esophageal Cancer	Esophagus	Esophagus Adenocarcinoma
ACH-000387	12.432	TF1	Leukemia	Blood	AML
ACH-000388	11.139	NUDHL1	Lymphoma	Lymphocyte	Non Hodgkin Lymphoma
ACH-000390	14.299	LUDLU1	Lung Cancer	Lung	NSCLC
ACH-000391	11.055	MHHES1	Bone Cancer	Bone	Ewing Sarcoma
ACH-000392	13.68	CALU3	Lung Cancer	Lung	NSCLC
ACH-000393	14.589	HLF	Liver Cancer	Liver	Hepatocellular Carcinoma
ACH-000394	11.556	NCIH2081	Lung Cancer	Lung	SCLC
ACH-000395	13.7675	NCIH520	Lung Cancer	Lung	NSCLC
ACH-000396	14.596	J82	Bladder Cancer	Urinary Tract	Bladder Carcinoma
ACH-000398	10.843	RI1	Lymphoma	Lymphocyte	Non Hodgkin Lymphoma
ACH-000399	13.741	NCIH2196	Lung Cancer	Lung	SCLC
ACH-000400	11.791	SKCO1	Colon/Colorectal Cancer	Colorectal	Colorectal Adenocarcinoma
ACH-000401	14.626	COLO800	Skin Cancer	Skin	Melanoma
ACH-000402	10.083	BL70	Lymphoma	Lymphocyte	Non Hodgkin Lymphoma
ACH-000403	14.11	NCIH747	Colon/Colorectal Cancer	Colorectal	Colorectal Adenocarcinoma
ACH-000404	14.305	K029AX	Skin Cancer	Skin	Melanoma
ACH-000405	10.243	MEC1	Leukemia	Blood	CLL
ACH-000406	11.637	U937	Leukemia	Blood	AML
ACH-000407	13.894	SNU685	Endometrial/Uterine Cancer	Uterus	MMMT
ACH-000408	13.503	TE5	Esophageal Cancer	Esophagus	Esophagus Squamous
ACH-000409	16.361	OVSAHO	Ovarian Cancer	Ovary	Ovary Adenocarcinoma
ACH-000410	14.058	SAOS2	Bone Cancer	Bone	Osteosarcoma
ACH-000411	13.765	769P	Kidney Cancer	Kidney	Renal Cell Carcinoma
ACH-000414	14.816	NCIH1944	Lung Cancer	Lung	NSCLC
ACH-000415	13.059	BICR6	Head and Neck Cancer	Upper Aerodigestive	Upper Aerodigestive Squamous
ACH-000416	14.312	NCIH838	Lung Cancer	Lung	NSCLC
ACH-000417	13.65	PANC0813	Pancreatic Cancer	Pancreas	Exocrine
ACH-000418	14.783	SW1353	Bone Cancer	Bone	Chondrosarcoma
ACH-000420	14.111	SNU449	Liver Cancer	Liver	Hepatocellular Carcinoma
ACH-000422	14.511	SNU475	Liver Cancer	Liver	Hepatocellular Carcinoma
ACH-000423	14.506	SKMEL3	Skin Cancer	Skin	Melanoma
ACH-000424	11.81	TC71	Bone Cancer	Bone	Ewing Sarcoma
ACH-000425	14.675	UACC62	Skin Cancer	Skin	Melanoma
ACH-000426	12.158	KMS20	Myeloma	Plasma Cell	Multiple Myeloma
ACH-000427	13.167	NCIN87	Gastric Cancer	Gastric	Gastric Adenocarcinoma
ACH-000430	13.703	TYKNU	Ovarian Cancer	Ovary	Ovary Adenocarcinoma
ACH-000431	11.143	NCIH1694	Lung Cancer	Lung	SCLC
ACH-000432	8.9363	BV173	Leukemia	Blood	CML
ACH-000433	14.754	CAKI1	Kidney Cancer	Kidney	Renal Cell Carcinoma
ACH-000434	13.095	NCIH1915	Lung Cancer	Lung	NSCLC
ACH-000435	14.583	EFE184	Endometrial/Uterine Cancer	Uterus	Endometrial Adenocarcinoma
ACH-000437	14.318	SW1088	Brain Cancer	Central Nervous System	Glioma
ACH-000438	14.581	LU65	Lung Cancer	Lung	NSCLC
ACH-000439	13.28	ME1	Leukemia	Blood	AML
ACH-000440	12.571	CA46	Lymphoma	Lymphocyte	Non Hodgkin Lymphoma
ACH-000441	12.249	SH4	Skin Cancer	Skin	Melanoma
ACH-000444	12.579	LU99	Lung Cancer	Lung	NSCLC
ACH-000446	13.03	KPNSI9S	Neuroblastoma	Peripheral Nervous System	Neuroblastoma
ACH-000448	12.231	NCIH1666	Lung Cancer	Lung	NSCLC
ACH-000449	15.639	MESSA	Sarcoma	Soft Tissue	Uterine Sarcoma
ACH-000450	14.77	MELHO	Skin Cancer	Skin	Melanoma
ACH-000451	14.038	NCIH2085	Lung Cancer	Lung	NSCLC
ACH-000453	14.634	MOLP2	Myeloma	Plasma Cell	Multiple Myeloma
ACH-000454	14.19	HCC95	Lung Cancer	Lung	NSCLC
ACH-000456	14.424	BCPAP	Thyroid Cancer	Thyroid	Thyroid Carcinoma
ACH-000457	13.517	CAL54	Kidney Cancer	Kidney	Renal Cell Carcinoma
ACH-000458	13.72	CJM	Skin Cancer	Skin	Melanoma
ACH-000459	13.69	TUHR10TKB	Kidney Cancer	Kidney	Renal Cell Carcinoma
ACH-000460	14.626	SNU8	Ovarian Cancer	Ovary	Ovary Adenocarcinoma
ACH-000461	14.641	SNU1196	Bile Duct Cancer	Bile Duct	Cholangiocarcinoma
ACH-000463	15.5155	NCIH460	Lung Cancer	Lung	NSCLC
ACH-000464	16.449	CAS1	Brain Cancer	Central Nervous System	Glioma
ACH-000465	14.472	SKMEL1	Skin Cancer	Skin	Melanoma
ACH-000466	14.477	SNU216	Gastric Cancer	Gastric	Gastric Adenocarcinoma
ACH-000467	11.994	HCC56	Colon/Colorectal Cancer	Colorectal	Colorectal Adenocarcinoma
ACH-000468	14.458	PK45H	Pancreatic Cancer	Pancreas	Exocrine
ACH-000471	14.679	LI7	Liver Cancer	Liver
ACH-000472	13.534	HSC2	Head and Neck Cancer	Upper Aerodigestive	Upper Aerodigestive Squamous
ACH-000473	14.212	RT112	Bladder Cancer	Urinary Tract	Bladder Carcinoma
ACH-000476	14.462	JHH4	Liver Cancer	Liver	Hepatocellular Carcinoma
ACH-000477	15.563	MALME3M	Skin Cancer	Skin	Melanoma
ACH-000478	13.539	SNU387	Liver Cancer	Liver	Hepatocellular Carcinoma
ACH-000481	14.5	NCIH2170	Lung Cancer	Lung	NSCLC
ACH-000483	14.032	SNU182	Liver Cancer	Liver	Hepatocellular Carcinoma
ACH-000484	14.413	VMRCRCW	Kidney Cancer	Kidney	Renal Cell Carcinoma
ACH-000485	15.532	GSU	Gastric Cancer	Gastric	Gastric Adenocarcinoma
ACH-000486	16.902	KU1919	Bladder Cancer	Urinary Tract	Bladder Carcinoma
ACH-000487	8.9821	F36P	Leukemia	Blood	AML
ACH-000488	11.85	TE11	Esophageal Cancer	Esophagus	Esophagus Squamous
ACH-000491	14.415	NCIH716	Colon/Colorectal Cancer	Colorectal	Colorectal Adenocarcinoma
ACH-000493	13.563	SNU423	Liver Cancer	Liver	Hepatocellular Carcinoma
ACH-000495	14.907	TUHR4TKB	Kidney Cancer	Kidney	Renal Cell Carcinoma
ACH-000496	14.703	NCIH1792	Lung Cancer	Lung	NSCLC
ACH-000498	13.35	KO52	Leukemia	Blood	AML
ACH-000500	13.805	SNU46	Head and Neck Cancer	Upper Aerodigestive	Upper Aerodigestive Squamous
ACH-000501	14.492	LS123	Colon/Colorectal Cancer	Colorectal	Colorectal Adenocarcinoma
ACH-000502	13.761	TCCPAN2	Pancreatic Cancer	Pancreas	Exocrine
ACH-000503	13.642	BICR16	Head and Neck Cancer	Upper Aerodigestive	Upper Aerodigestive Squamous
ACH-000505	14.085	RKN	Sarcoma	Soft Tissue	Leiomyosarcoma
ACH-000507	14.634	KE39	Gastric Cancer	Gastric	Gastric Adenocarcinoma
ACH-000509	15.615	HUT78	Lymphoma	Lymphocyte	Non Hodgkin Lymphoma
ACH-000510	14.3615	NCIH1299	Lung Cancer	Lung	NSCLC
ACH-000511	14.824	CALU1	Lung Cancer	Lung	NSCLC
ACH-000513	14.006	SNU1272	Kidney Cancer	Kidney	Renal Cell Carcinoma
ACH-000514	13.049	NCIH1092	Lung Cancer	Lung	SCLC
ACH-000516	11.845	CAL78	Bone Cancer	Bone	Chondrosarcoma
ACH-000518	15.881	CAL33	Head and Neck Cancer	Upper Aerodigestive	Upper Aerodigestive Squamous
ACH-000519	10.487	PEER	Leukemia	Blood	ALL
ACH-000521	14.514	NCIH2030	Lung Cancer	Lung	NSCLC
ACH-000522	13.46	UMUC3	Bladder Cancer	Urinary Tract	Bladder Carcinoma
ACH-000523	12.955	NCIH1184	Lung Cancer	Lung	SCLC
ACH-000524	15	KURAMOCHI	Ovarian Cancer	Ovary	Ovary Adenocarcinoma
ACH-000525	13.555	NCIH2171	Lung Cancer	Lung	SCLC
ACH-000527	14.491	OVISE	Ovarian Cancer	Ovary	Ovary Adenocarcinoma
ACH-000530	13.02	DMS114	Lung Cancer	Lung	SCLC
ACH-000532	14.169	SNU61	Colon/Colorectal Cancer	Colorectal	Colorectal Adenocarcinoma
ACH-000534	10.628	WSUDLCL2	Lymphoma	Lymphocyte	Non Hodgkin Lymphoma
ACH-000535	14.56	BXPC3	Pancreatic Cancer	Pancreas	Exocrine
ACH-000536	14.223	BT20	Breast Cancer	Breast	Breast Ductal Carcinoma
ACH-000542	14.12	HEYA8	Ovarian Cancer	Ovary	Ovary Adenocarcinoma
ACH-000543	15.621	SNU489	Brain Cancer	Central Nervous System	Glioma
ACH-000544	11.569	OE21	Esophageal Cancer	Esophagus	Esophagus Squamous
ACH-000545	13.929	VMCUB1	Bladder Cancer	Urinary Tract	Bladder Carcinoma
ACH-000546	13.144	HSC4	Head and Neck Cancer	Upper Aerodigestive	Upper Aerodigestive Squamous
ACH-000547	14.125	HT1197	Bladder Cancer	Urinary Tract	Bladder Carcinoma
ACH-000548	13.557	BHY	Head and Neck Cancer	Upper Aerodigestive	Upper Aerodigestive Squamous
ACH-000549	14.817	SNU1076	Head and Neck Cancer	Upper Aerodigestive	Upper Aerodigestive Squamous
ACH-000550	14.249	IGR39	Skin Cancer	Skin	Melanoma
ACH-000551	12.205	K562	Leukemia	Blood	CML
ACH-000552	15	HT29	Colon/Colorectal Cancer	Colorectal	Colorectal Adenocarcinoma
ACH-000553	14.301	SQ1	Lung Cancer	Lung	NSCLC
ACH-000555	14.249	A498	Kidney Cancer	Kidney	Renal Cell Carcinoma
ACH-000557	13.04	AML193	Leukemia	Blood	AML
ACH-000558	12.111	A172	Brain Cancer	Central Nervous System	Glioma
ACH-000562	13.171	HCC78	Lung Cancer	Lung	NSCLC
ACH-000563	10.548	EBC1	Lung Cancer	Lung	NSCLC
ACH-000564	10.619	KHM1B	Myeloma	Plasma Cell	Multiple Myeloma
ACH-000565	14.725	RCM1	Colon/Colorectal Cancer	Colorectal	Colorectal Adenocarcinoma
ACH-000567	11.233	ST486	Lymphoma	Lymphocyte	Non Hodgkin Lymphoma
ACH-000570	14.737	YKG1	Brain Cancer	Central Nervous System	Glioma
ACH-000571	14.679	T98G	Brain Cancer	Central Nervous System	Glioma
ACH-000572	13.381	G361	Skin Cancer	Skin	Melanoma
ACH-000574	13.878	FUOV1	Ovarian Cancer	Ovary	Ovary Adenocarcinoma
ACH-000576	12.8	KMS27	Myeloma	Plasma Cell	Multiple Myeloma
ACH-000577	14.458	JHH2	Liver Cancer	Liver	Hepatocellular Carcinoma
ACH-000578	14.445	HCC1171	Lung Cancer	Lung	NSCLC
ACH-000579	14.854	UACC257	Skin Cancer	Skin	Melanoma
ACH-000580	14.214	C32	Skin Cancer	Skin	Melanoma
ACH-000581	12.837	SNU16	Gastric Cancer	Gastric	Gastric Adenocarcinoma
ACH-000582	13.187	COLO741	Skin Cancer	Skin	Melanoma
ACH-000583	11.951	MC116	Lymphoma	Lymphocyte	Non Hodgkin Lymphoma
ACH-000585	12.895	EPLC272H	Lung Cancer	Lung	NSCLC
ACH-000588	12.035	KMS26	Myeloma	Plasma Cell	Multiple Myeloma
ACH-000593	14.558	BC3C	Bladder Cancer	Urinary Tract	Bladder Carcinoma
ACH-000595	13.716	LN229	Brain Cancer	Central Nervous System	Glioma
ACH-000596	10.933	LCLC97TM1	Lung Cancer	Lung	NSCLC
ACH-000598	10.348	KMS21BM	Myeloma	Plasma Cell	Multiple Myeloma
ACH-000599	15.393	PATU8902	Pancreatic Cancer	Pancreas	Exocrine
ACH-000601	13.952	MIAPACA2	Pancreatic Cancer	Pancreas	Exocrine
ACH-000602	9.3116	M07E	Leukemia	Blood	AML
ACH-000603	18.212	BEN	Lung Cancer	Lung	NSCLC
ACH-000606	12.05	PECAPJ34CLONEC12	Head and Neck Cancer	Upper Aerodigestive	Upper Aerodigestive Squamous
ACH-000607	9.6967	KYM1	Rhabdoid	Soft Tissue	Malignant Rhabdoid Tumor
ACH-000608	13.607	COV644	Ovarian Cancer	Ovary	Ovary Adenocarcinoma
ACH-000609	14.646	SF126	Brain Cancer	Central Nervous System	Glioma
ACH-000611	11.382	SUDHL6	Lymphoma	Lymphocyte	Non Hodgkin Lymphoma
ACH-000613	13.957	HOS	Bone Cancer	Bone	Osteosarcoma
ACH-000614	14.537	RVH421	Skin Cancer	Skin	Melanoma
ACH-000615	16.034	SKMEL28	Skin Cancer	Skin	Melanoma
ACH-000616	14.092	HS746T	Gastric Cancer	Gastric	Gastric Adenocarcinoma
ACH-000618	15.67	SNU1041	Head and Neck Cancer	Upper Aerodigestive	Upper Aerodigestive Squamous
ACH-000619	11.896	PECAPJ15	Head and Neck Cancer	Upper Aerodigestive	Upper Aerodigestive Squamous
ACH-000620	14.713	JHH1	Liver Cancer	Liver	Hepatocellular Carcinoma
ACH-000621	12.465	MDAMB157	Breast Cancer	Breast	Breast Ductal Carcinoma
ACH-000622	14.514	KNS42	Brain Cancer	Central Nervous System	Glioma
ACH-000623	14.773	SNU201	Brain Cancer	Central Nervous System	Glioma
ACH-000624	11.711	HCC1806	Breast Cancer	Breast	Breast Ductal Carcinoma
ACH-000625	14.129	HEP3B217	Liver Cancer	Liver	Hepatocellular Carcinoma
ACH-000626	12.56	U266B1	Myeloma	Plasma Cell	Multiple Myeloma
ACH-000627	15.988	LCLC103H	Lung Cancer	Lung	NSCLC
ACH-000633	13.231	FU97	Gastric Cancer	Gastric	Gastric Adenocarcinoma
ACH-000635	11.894	SNU119	Ovarian Cancer	Ovary	Ovary Adenocarcinoma
ACH-000636	10.072	RPMI8402	Leukemia	Blood	ALL
ACH-000637	12.669	KYSE520	Esophageal Cancer	Esophagus	Esophagus Squamous
ACH-000638	14.233	NCIH441	Lung Cancer	Lung	NSCLC
ACH-000639	10.677	NCIH211	Lung Cancer	Lung	SCLC
ACH-000640	15.47	SKMEL31	Skin Cancer	Skin	Melanoma
ACH-000641	9.0986	CMK	Leukemia	Blood	AML
ACH-000643	14.669	HDQP1	Breast Cancer	Breast	Breast Ductal Carcinoma
ACH-000644	12.884	COLO829	Skin Cancer	Skin	Melanoma
ACH-000645	14.536	JL1	Lung Cancer	Lung	Mesothelioma
ACH-000647	13.999	TE1	Esophageal Cancer	Esophagus	Esophagus Squamous
ACH-000648	14.686	NCIH28	Lung Cancer	Lung	Mesothelioma
ACH-000649	13.388	786O	Kidney Cancer	Kidney	Renal Cell Carcinoma
ACH-000650	16.087	IGR37	Skin Cancer	Skin	Melanoma
ACH-000651	11.973	SW620	Colon/Colorectal Cancer	Colorectal	Colorectal Adenocarcinoma
ACH-000652	15.0035	SUIT2	Pancreatic Cancer	Pancreas	Exocrine
ACH-000653	11.277	JJN3	Myeloma	Plasma Cell	Multiple Myeloma
ACH-000654	13.487	RAJI	Lymphoma	Lymphocyte	Non Hodgkin Lymphoma
ACH-000656	15	SUDHL8	Lymphoma	Lymphocyte	Non Hodgkin Lymphoma
ACH-000657	10.69	A2780	Ovarian Cancer	Ovary	Ovary Adenocarcinoma
ACH-000661	14.664	WM1799	Skin Cancer	Skin	Melanoma
ACH-000663	14.524	OVTOKO	Ovarian Cancer	Ovary	Ovary Adenocarcinoma
ACH-000664	13.807	SUDHL1	Lymphoma	Lymphocyte	Non Hodgkin Lymphoma
ACH-000665	13.148	SKMES1	Lung Cancer	Lung	NSCLC
ACH-000666	13.387	NCIH1355	Lung Cancer	Lung	NSCLC
ACH-000667	12.915	HCC44	Lung Cancer	Lung	NSCLC
ACH-000670	14.894	SBC5	Lung Cancer	Lung	SCLC
ACH-000671	14.186	HUH6	Liver Cancer	Liver	Hepatoblastoma
ACH-000672	14.084	IALM	Lung Cancer	Lung	NSCLC
ACH-000674	12.541	NUGC4	Gastric Cancer	Gastric	Gastric Adenocarcinoma
ACH-000675	13.43	NCIH1734	Lung Cancer	Lung	NSCLC
ACH-000677	12.399	SW1573	Lung Cancer	Lung	NSCLC
ACH-000678	14.396	MKN7	Gastric Cancer	Gastric	Gastric Adenocarcinoma
ACH-000679	14.832	OE19	Esophageal Cancer	Esophagus	Esophagus Squamous
ACH-000680	11.228	SW948	Colon/Colorectal Cancer	Colorectal	Colorectal Adenocarcinoma
ACH-000681	14.5437	A549	Lung Cancer	Lung	NSCLC
ACH-000682	14.473	SNU1066	Head and Neck Cancer	Upper Aerodigestive	Upper Aerodigestive Squamous
ACH-000683	13.42	SNU503	Colon/Colorectal Cancer	Colorectal	Colorectal Adenocarcinoma
ACH-000684	14.588	KMRC1	Kidney Cancer	Kidney	Renal Cell Carcinoma
ACH-000685	13.594	L33	Pancreatic Cancer	Pancreas	Exocrine
ACH-000686	13.88	SNU878	Liver Cancer	Liver	Hepatocellular Carcinoma
ACH-000687	12.466	CI1	Lymphoma	Lymphocyte	Non Hodgkin Lymphoma
ACH-000688	14.532	OV7	Ovarian Cancer	Ovary	Ovary Adenocarcinoma
ACH-000689	16.241	RH18	Sarcoma	Soft Tissue	Rhabdomyosarcoma
ACH-000692	14.888	SNU899	Head and Neck Cancer	Upper Aerodigestive	Upper Aerodigestive Squamous
ACH-000693	14.474	KYSE180	Esophageal Cancer	Esophagus	Esophagus Squamous
ACH-000694	13.124	TE9	Esophageal Cancer	Esophagus	Esophagus Squamous
ACH-000696	14.446	OVCAR8	Ovarian Cancer	Ovary	Ovary Adenocarcinoma
ACH-000697	13.087	A3KAW	Lymphoma	Lymphocyte	Non Hodgkin Lymphoma
ACH-000698	14.696	DMS53	Lung Cancer	Lung	SCLC
ACH-000699	14.343	HCC1395	Breast Cancer	Breast	Breast Ductal Carcinoma
ACH-000703	12.55	DMS79	Lung Cancer	Lung	SCLC
ACH-000704	15.27	OAW42	Ovarian Cancer	Ovary	Ovary Carcinoma
ACH-000707	12.992	P3HR1	Lymphoma	Lymphocyte	Non Hodgkin Lymphoma
ACH-000709	14.052	KMRC2	Kidney Cancer	Kidney	Renal Cell Carcinoma
ACH-000711	14.976	JIMT1	Breast Cancer	Breast	Breast Ductal Carcinoma
ACH-000712	13.637	HCC1833	Lung Cancer	Lung	NSCLC
ACH-000713	12.902	CAOV3	Ovarian Cancer	Ovary	Ovary Adenocarcinoma
ACH-000714	10.121	KMS11	Myeloma	Plasma Cell	Multiple Myeloma
ACH-000715	11.213	SNU1214	Head and Neck Cancer	Upper Aerodigestive	Upper Aerodigestive Squamous
ACH-000716	14.502	TT2609C02	Thyroid Cancer	Thyroid	Thyroid Carcinoma
ACH-000717	14.917	COLO680N	Esophageal Cancer	Esophagus	Esophagus Squamous
ACH-000718	13.658	NCIH2291	Lung Cancer	Lung	NSCLC
ACH-000719	14.609	RMGI	Ovarian Cancer	Ovary	Ovary Adenocarcinoma
ACH-000720	14.766	TCCSUP	Bladder Cancer	Urinary Tract	Bladder Carcinoma
ACH-000721	14.471	HMC18	Breast Cancer	Breast	Breast Carcinoma
ACH-000722	13.612	SNUC1	Colon/Colorectal Cancer	Colorectal	Colorectal Adenocarcinoma
ACH-000723	14.372	YD10B	Head and Neck Cancer	Upper Aerodigestive	Upper Aerodigestive Squamous
ACH-000724	15.333	HT1376	Bladder Cancer	Urinary Tract	Bladder Carcinoma
ACH-000725	12.171	HCC202	Breast Cancer	Breast	Breast Ductal Carcinoma
ACH-000726	14.817	TE14	Esophageal Cancer	Esophagus	Esophagus Squamous
ACH-000728	12.258	KASUMI2	Leukemia	Blood	ALL
ACH-000730	13.714	SKMEL5	Skin Cancer	Skin	Melanoma
ACH-000731	14.351	HCC2279	Lung Cancer	Lung	NSCLC
ACH-000732	14.357	PECAPJ41CLONED2	Head and Neck Cancer	Upper Aerodigestive	Upper Aerodigestive Squamous
ACH-000733	14.53	NCIH1838	Lung Cancer	Lung	NSCLC
ACH-000734	12.42	JHH5	Liver Cancer	Liver	Hepatocellular Carcinoma
ACH-000735	12.965	PECAPJ49	Head and Neck Cancer	Upper Aerodigestive	Upper Aerodigestive Squamous
ACH-000736	16.729	SNU601	Gastric Cancer	Gastric	Gastric Adenocarcinoma
ACH-000737	12.035	NCIH1385	Lung Cancer	Lung	NSCLC
ACH-000738	14.541	GB1	Brain Cancer	Central Nervous System	Glioma
ACH-000739	16.184	HEPG2	Liver Cancer	Liver	Hepatocellular Carcinoma
ACH-000740	17.215	A253	Head and Neck Cancer	Upper Aerodigestive	Upper Aerodigestive Squamous
ACH-000741	15.919	UBLC1	Bladder Cancer	Urinary Tract	Bladder Carcinoma
ACH-000743	13.983	CORL95	Lung Cancer	Lung	SCLC
ACH-000744	12.872	NCIH1623	Lung Cancer	Lung	NSCLC
ACH-000745	10.963	MOLP8	Myeloma	Plasma Cell	Multiple Myeloma
ACH-000746	14.114	GSS	Gastric Cancer	Gastric	Gastric Adenocarcinoma
ACH-000747	12.937	NCIH1703	Lung Cancer	Lung	NSCLC
ACH-000749	11.894	DMS273	Lung Cancer	Lung	SCLC
ACH-000750	13.933	LOXIMVI	Skin Cancer	Skin	Melanoma
ACH-000751	9.0419	OCIM1	Leukemia	Blood	AML
ACH-000752	15.157	NCIH196	Lung Cancer	Lung	SCLC
ACH-000753	12.754	JMSU1	Bladder Cancer	Urinary Tract	Bladder Carcinoma
ACH-000754	13.447	L428	Lymphoma	Lymphocyte	Hodgkin Lymphoma
ACH-000755	12.853	HCC2218	Breast Cancer	Breast	Breast Ductal Carcinoma
ACH-000756	14.199	GI1	Brain Cancer	Central Nervous System	Glioma
ACH-000758	13.3455	MKN74	Gastric Cancer	Gastric	Gastric Adenocarcinoma
ACH-000762	15.941	YD38	Head and Neck Cancer	Upper Aerodigestive	Upper Aerodigestive Squamous
ACH-000763	11.959	MM1S	Myeloma	Plasma Cell	Multiple Myeloma
ACH-000764	14.428	SH10TC	Gastric Cancer	Gastric	Gastric Adenocarcinoma
ACH-000765	14.747	WM983B	Skin Cancer	Skin	Melanoma
ACH-000767	12.143	NCIH526	Lung Cancer	Lung	SCLC
ACH-000768	13.986	MDAMB231	Breast Cancer	Breast	Breast Carcinoma
ACH-000769	11.61	LK2	Lung Cancer	Lung	NSCLC
ACH-000770	12.771	P31FUJ	Leukemia	Blood	AML
ACH-000771	14.207	BICR56	Head and Neck Cancer	Upper Aerodigestive	Upper Aerodigestive Squamous
ACH-000772	12.972	TE441T	Sarcoma	Soft Tissue	Rhabdomyosarcoma
ACH-000773	13.253	KIJK	Lymphoma	Lymphocyte	Non Hodgkin Lymphoma
ACH-000774	13.672	RERFLCAD2	Lung Cancer	Lung	NSCLC
ACH-000775	13.961	NCIH727	Lung Cancer	Lung	Lung Carcinoid
ACH-000776	13.937	ONS76	Brain Cancer	Central Nervous System	Medulloblastoma
ACH-000777	14.532	KYSE30	Esophageal Cancer	Esophagus	Esophagus Squamous
ACH-000778	13.815	HSC3	Head and Neck Cancer	Upper Aerodigestive	Upper Aerodigestive Squamous
ACH-000780	13.405	NCIH1105	Lung Cancer	Lung	SCLC
ACH-000781	13.808	NCIH2023	Lung Cancer	Lung	NSCLC
ACH-000782	8.8645	SEM	Leukemia	Blood	ALL
ACH-000783	12.126	CAMA1	Breast Cancer	Breast	Breast Carcinoma
ACH-000784	13.07	KYSE70	Esophageal Cancer	Esophagus	Esophagus Squamous
ACH-000785	14.519	NCIH2126	Lung Cancer	Lung	NSCLC
ACH-000786	10.53	DAUDI	Lymphoma	Lymphocyte	Non Hodgkin Lymphoma
ACH-000787	12.531	LXF289	Lung Cancer	Lung	NSCLC
ACH-000789	10.723	NCIH810	Lung Cancer	Lung	NSCLC
ACH-000790	11.597	SHP77	Lung Cancer	Lung	SCLC
ACH-000791	17.451	RERFLCAD1	Lung Cancer	Lung	NSCLC
ACH-000792	16.24	BFTC909	Kidney Cancer	Kidney	Renal Cell Carcinoma
ACH-000793	15.729	KATOIII	Gastric Cancer	Gastric	Gastric Adenocarcinoma
ACH-000794	12.011	BICR22	Head and Neck Cancer	Upper Aerodigestive	Upper Aerodigestive Squamous
ACH-000795	11.782	MOLT13	Leukemia	Blood	ALL
ACH-000796	13.774	MCAS	Ovarian Cancer	Ovary	Ovary Adenocarcinoma
ACH-000801	14.817	HS936T	Skin Cancer	Skin	Melanoma
ACH-000802	13.703	BFTC905	Bladder Cancer	Urinary Tract	Bladder Carcinoma
ACH-000803	13.45	COLO668	Lung Cancer	Lung	SCLC
ACH-000804	12.066	NB1	Neuroblastoma	Peripheral Nervous System	Neuroblastoma
ACH-000806	8.4781	L540	Lymphoma	Lymphocyte	Hodgkin Lymphoma
ACH-000807	14.603	SNU738	Brain Cancer	Central Nervous System	Glioma
ACH-000808	14.189	HUH28	Bile Duct Cancer	Bile Duct	Cholangiocarcinoma
ACH-000809	13.324	KYSE410	Esophageal Cancer	Esophagus	Esophagus Squamous
ACH-000810	16.184	SKMEL30	Skin Cancer	Skin	Melanoma
ACH-000811	14.023	SKOV3	Ovarian Cancer	Ovary	Ovary Adenocarcinoma
ACH-000813	13.058	T3M10	Lung Cancer	Lung	NSCLC
ACH-000815	12.534	KMH2	Lymphoma	Lymphocyte	Hodgkin Lymphoma
ACH-000817	12.946	RPMI8226	Myeloma	Plasma Cell	Multiple Myeloma
ACH-000819	16.166	LN18	Brain Cancer	Central Nervous System	Glioma
ACH-000821	13.745	EJM	Myeloma	Plasma Cell	Multiple Myeloma
ACH-000822	14.296	SKMEL24	Skin Cancer	Skin	Melanoma
ACH-000823	13.525	KYSE140	Esophageal Cancer	Esophagus	Esophagus Squamous
ACH-000824	14.713	KYSE510	Esophageal Cancer	Esophagus	Esophagus Squamous
ACH-000826	15.535	CAL12T	Lung Cancer	Lung	NSCLC
ACH-000827	14.545	WM793	Skin Cancer	Skin	Melanoma
ACH-000828	14.239	ZR7530	Breast Cancer	Breast	Breast Ductal Carcinoma
ACH-000831	11.569	HEC50B	Endometrial/Uterine Cancer	Uterus	Endometrial Adenocarcinoma
ACH-000833	14.725	RH30	Sarcoma	Soft Tissue	Rhabdomyosarcoma
ACH-000834	7.2934	UMUC1	Bladder Cancer	Urinary Tract	Bladder Carcinoma
ACH-000835	14.457	GCT	Sarcoma	Soft Tissue	Pleomorphic Sarcoma
ACH-000836	13.11	YD15	Head and Neck Cancer	Upper Aerodigestive	Upper Aerodigestive Squamous
ACH-000837	14.813	NCIH322	Lung Cancer	Lung	NSCLC
ACH-000838	12.473	AMO1	Myeloma	Plasma Cell	Multiple Myeloma
ACH-000840	13.936	HCC366	Lung Cancer	Lung	NSCLC
ACH-000841	13.933	NCIH2087	Lung Cancer	Lung	NSCLC
ACH-000843	12.274	HARA	Lung Cancer	Lung	NSCLC
ACH-000844	11.12	DMS454	Lung Cancer	Lung	SCLC
ACH-000845	11.438	NCIH1373	Lung Cancer	Lung	NSCLC
ACH-000846	14.574	FADU	Head and Neck Cancer	Upper Aerodigestive	Upper Aerodigestive Squamous
ACH-000847	11.432	HGC27	Gastric Cancer	Gastric	Gastric Adenocarcinoma
ACH-000849	12.473	MDAMB468	Breast Cancer	Breast	Breast Carcinoma
ACH-000851	15.94	MORCPR	Lung Cancer	Lung	NSCLC
ACH-000852	10.765	NCIH1435	Lung Cancer	Lung	NSCLC
ACH-000853	13.766	NCIH661	Lung Cancer	Lung	NSCLC
ACH-000855	14.85	KYSE150	Esophageal Cancer	Esophagus	Esophagus Squamous
ACH-000856	12.771	CAL51	Breast Cancer	Breast	Breast Carcinoma
ACH-000857	14.571	CAL851	Breast Cancer	Breast	Breast Carcinoma
ACH-000858	15.416	KNS62	Lung Cancer	Lung	NSCLC
ACH-000859	11.756	HCC1954	Breast Cancer	Breast	Breast Ductal Carcinoma
ACH-000860	12.72	NCIH358	Lung Cancer	Lung	NSCLC
ACH-000862	14.764	KMBC2	Bladder Cancer	Urinary Tract	Bladder Carcinoma
ACH-000863	14.675	DBTRG05MG	Brain Cancer	Central Nervous System	Glioma
ACH-000864	11.743	COLO684	Endometrial/Uterine Cancer	Uterus	Endometrial Adenocarcinoma
ACH-000865	13.241	KYSE450	Esophageal Cancer	Esophagus	Esophagus Squamous
ACH-000867	14.312	CHAGOK1	Lung Cancer	Lung	NSCLC
ACH-000869	14.411	NCIH1568	Lung Cancer	Lung	NSCLC
ACH-000877	10.194	EB1	Lymphoma	Lymphocyte	Non Hodgkin Lymphoma
ACH-000878	14.376	HCC15	Lung Cancer	Lung	NSCLC
ACH-000879	13.682	MFE296	Endometrial/Uterine Cancer	Uterus	Endometrial Adenocarcinoma
ACH-000880	16.294	AGS	Gastric Cancer	Gastric	Gastric Adenocarcinoma
ACH-000881	15.63	MELJUSO	Skin Cancer	Skin	Melanoma
ACH-000882	17.792	IGR1	Skin Cancer	Skin	Melanoma
ACH-000883	13.928	SW1783	Brain Cancer	Central Nervous System	Glioma
ACH-000884	14.193	MDAMB435S	Skin Cancer	Skin	Melanoma
ACH-000885	12.218	TOV21G	Ovarian Cancer	Ovary	Ovary Adenocarcinoma
ACH-000886	11.193	NCIH2009	Lung Cancer	Lung	NSCLC
ACH-000888	14.806	NCIH1793	Lung Cancer	Lung	NSCLC
ACH-000889	14.498	KMM1	Myeloma	Plasma Cell	Multiple Myeloma
ACH-000891	14.881	HCC1438	Lung Cancer	Lung	NSCLC
ACH-000892	15.202	NCIH1563	Lung Cancer	Lung	NSCLC
ACH-000893	15.264	NCIH1651	Lung Cancer	Lung	NSCLC
ACH-000894	12.6605	NCIH1869	Lung Cancer	Lung	NSCLC
ACH-000898	14.327	SNU719	Gastric Cancer	Gastric	Gastric Adenocarcinoma
ACH-000899	14.089	WM88	Skin Cancer	Skin	Melanoma
ACH-000900	14.501	NCIH23	Lung Cancer	Lung	NSCLC
ACH-000902	12.852	CAL148	Breast Cancer	Breast	Breast Ductal Carcinoma
ACH-000903	13.088	FTC133	Thyroid Cancer	Thyroid	Thyroid Carcinoma
ACH-000904	12.793	NCIH2106	Lung Cancer	Lung	NSCLC
ACH-000905	12.936	5637	Bladder Cancer	Urinary Tract	Bladder Carcinoma
ACH-000906	14.754	ES2	Ovarian Cancer	Ovary	Ovary Adenocarcinoma
ACH-000909	9.6231	JHUEM2	Endometrial/Uterine Cancer	Uterus	Endometrial Adenocarcinoma
ACH-000910	16.418	MDAMB453	Breast Cancer	Breast	Breast Carcinoma
ACH-000911	12.165	NUGC3	Gastric Cancer	Gastric	Gastric Adenocarcinoma
ACH-000912	12.095	NCIH2286	Lung Cancer	Lung	SCLC
ACH-000913	10.078	ESS1	Endometrial/Uterine Cancer	Uterus	Endometrial Stromal Sarcoma
ACH-000914	14.011	HT	Lymphoma	Lymphocyte	Non Hodgkin Lymphoma
ACH-000915	14.256	IPC298	Skin Cancer	Skin	Melanoma
ACH-000916	13.341	NCIH1573	Lung Cancer	Lung	NSCLC
ACH-000918	10.765	MOLT16	Leukemia	Blood	ALL
ACH-000919	11.578	IM95	Gastric Cancer	Gastric	Gastric Adenocarcinoma
ACH-000920	10.634	CMLT1	Leukemia	Blood	CML
ACH-000921	12.867	NCIH1339	Lung Cancer	Lung	SCLC
ACH-000922	11.508	RCHACV	Leukemia	Blood	ALL
ACH-000924	14.061	NCIH2172	Lung Cancer	Lung	NSCLC
ACH-000925	9.5714	DV90	Lung Cancer	Lung	NSCLC
ACH-000926	14.158	HT55	Colon/Colorectal Cancer	Colorectal	Colorectal Adenocarcinoma
ACH-000927	16.49	BT474	Breast Cancer	Breast	Breast Ductal Carcinoma
ACH-000928	13.058	JHUEM1	Endometrial/Uterine Cancer	Uterus	Endometrial Adenocarcinoma
ACH-000929	12.18	NCIH2110	Lung Cancer	Lung	NSCLC
ACH-000932	13.488	SNU1	Gastric Cancer	Gastric	Gastric Adenocarcinoma
ACH-000934	13.619	MDAMB361	Breast Cancer	Breast	Breast Carcinoma
ACH-000935	14.365	MDST8	Colon/Colorectal Cancer	Colorectal	Colorectal Adenocarcinoma
ACH-000936	14.191	EFO27	Ovarian Cancer	Ovary	Ovary Adenocarcinoma
ACH-000937	11.408	PF382	Leukemia	Blood	ALL
ACH-000938	10.195	NALM6	Leukemia	Blood	ALL
ACH-000939	13.567	SKUT1	Sarcoma	Soft Tissue	Leiomyosarcoma
ACH-000940	12.589	AN3CA	Endometrial/Uterine Cancer	Uterus	Endometrial Adenocarcinoma
ACH-000941	13.693	HEC1B	Endometrial/Uterine Cancer	Uterus	Endometrial Adenocarcinoma
ACH-000943	13.859	RKO	Colon/Colorectal Cancer	Colorectal	Colorectal Adenocarcinoma
ACH-000944	11.1	NAMALWA	Lymphoma	Lymphocyte	Non Hodgkin Lymphoma
ACH-000945	13.865	NCIH650	Lung Cancer	Lung	NSCLC
ACH-000946	13.943	HEC265	Endometrial/Uterine Cancer	Uterus	Endometrial Adenocarcinoma
ACH-000947	11.975	OVK18	Ovarian Cancer	Ovary	Ovary Adenocarcinoma
ACH-000948	15.395	2313287	Gastric Cancer	Gastric	Gastric Adenocarcinoma
ACH-000950	13.468	LOVO	Colon/Colorectal Cancer	Colorectal	Colorectal Adenocarcinoma
ACH-000951	14.023	NCIH2342	Lung Cancer	Lung	NSCLC
ACH-000953	11.418	SUPT1	Leukemia	Blood	ALL
ACH-000954	13.005	HEC1A	Endometrial/Uterine Cancer	Uterus	Endometrial Adenocarcinoma
ACH-000955	12.728	SNU407	Colon/Colorectal Cancer	Colorectal	Colorectal Adenocarcinoma
ACH-000956	14.009	22RV1	Prostate Cancer	Prostate	Prostate Adenocarcinoma
ACH-000957	10.344	LS180	Colon/Colorectal Cancer	Colorectal	Colorectal Adenocarcinoma
ACH-000958	10.488	SW48	Colon/Colorectal Cancer	Colorectal	Colorectal Adenocarcinoma
ACH-000959	14.629	SNUC4	Colon/Colorectal Cancer	Colorectal	Colorectal Adenocarcinoma
ACH-000960	11.462	REH	Leukemia	Blood	ALL
ACH-000961	14.627	ISHIKAWAHERAKLIO02ER	Endometrial/Uterine Cancer	Uterus	Endometrial Adenocarcinoma
ACH-000962	14.622	OC314	Ovarian Cancer	Ovary	Ovary Adenocarcinoma
ACH-000963	12.611	CCK81	Colon/Colorectal Cancer	Colorectal	Colorectal Adenocarcinoma
ACH-000965	14.538	RL952	Endometrial/Uterine Cancer	Uterus	Endometrial Adenosquamous
ACH-000966	10.592	IGROV1	Ovarian Cancer	Ovary	Ovary Adenocarcinoma
ACH-000967	11.162	SNUC2A	Colon/Colorectal Cancer	Colorectal	Colorectal Adenocarcinoma
ACH-000969	14.2	KM12	Colon/Colorectal Cancer	Colorectal	Colorectal Adenocarcinoma
ACH-000970	12.999	SNUC5	Colon/Colorectal Cancer	Colorectal	Colorectal Adenocarcinoma
ACH-000971	14.631	HCT116	Colon/Colorectal Cancer	Colorectal	Colorectal Adenocarcinoma
ACH-000972	13.409	HEC151	Endometrial/Uterine Cancer	Uterus	Endometrial Adenocarcinoma
ACH-000973	14.927	639V	Bladder Cancer	Urinary Tract	Bladder Carcinoma
ACH-000974	12.366	SNGM	Endometrial/Uterine Cancer	Uterus	Endometrial Adenocarcinoma
ACH-000976	15.838	HUCCT1	Bile Duct Cancer	Bile Duct	Cholangiocarcinoma
ACH-000977	13.869	LNCAPCLONEFGC	Prostate Cancer	Prostate	Prostate Adenocarcinoma
ACH-000978	13.501	EN	Endometrial/Uterine Cancer	Uterus	Endometrial Adenocarcinoma
ACH-000979	13.531	DU145	Prostate Cancer	Prostate	Prostate Adenocarcinoma
ACH-000980	10.288	NCIH1155	Lung Cancer	Lung	NSCLC
ACH-000981	12.071	DND41	Leukemia	Blood	ALL
ACH-000982	11.196	GP2D	Colon/Colorectal Cancer	Colorectal	Colorectal Adenocarcinoma
ACH-000983	12.705	KCL22	Leukemia	Blood	CML
ACH-000984	12.362	HEC6	Endometrial/Uterine Cancer	Uterus	Endometrial Adenocarcinoma
ACH-000985	16.169	LS411N	Colon/Colorectal Cancer	Colorectal	Colorectal Adenocarcinoma
ACH-000986	10.887	HT115	Colon/Colorectal Cancer	Colorectal	Colorectal Adenocarcinoma
ACH-000987	14.142	MEWO	Skin Cancer	Skin	Melanoma
ACH-000988	14.535	MFE319	Endometrial/Uterine Cancer	Uterus	Endometrial Adenocarcinoma
ACH-000989	10.772	SNU175	Colon/Colorectal Cancer	Colorectal	Colorectal Adenocarcinoma
ACH-000990	11.676	HEC108	Endometrial/Uterine Cancer	Uterus	Endometrial Adenocarcinoma
ACH-000992	13.614	BICR18	Head and Neck Cancer	Upper Aerodigestive	Upper Aerodigestive Squamous
ACH-000993	8.9746	JHUEM7	Endometrial/Uterine Cancer	Uterus	Endometrial Adenocarcinoma
ACH-000994	13.155	HEC59	Endometrial/Uterine Cancer	Uterus	Endometrial Adenocarcinoma
ACH-000995	11.5	JURKAT	Leukemia	Blood	ALL
ACH-000996	13.026	HEC251	Endometrial/Uterine Cancer	Uterus	Endometrial Adenocarcinoma
ACH-000997	13.803	HCT15	Colon/Colorectal Cancer	Colorectal	Colorectal Adenocarcinoma
ACH-000998	13	CW2	Colon/Colorectal Cancer	Colorectal	Colorectal Adenocarcinoma
ACH-001016	12.928	BECKER	Brain Cancer	Central Nervous System	Glioma
ACH-001023	12.772	CGTHW1	Thyroid Cancer	Thyroid	Thyroid Carcinoma
ACH-001039	14.157	COLO205	Colon/Colorectal Cancer	Colorectal	Colorectal Adenocarcinoma
ACH-001061	16.668	DLD1	Colon/Colorectal Cancer	Colorectal	Colorectal Adenocarcinoma
ACH-001078	13.483	HCC1588	Lung Cancer	Lung	NSCLC
ACH-001084	16.325	HCT8	Colon/Colorectal Cancer	Colorectal	Colorectal Adenocarcinoma
ACH-001113	12.709	LC1SQSF	Lung Cancer	Lung	NSCLC
ACH-001130	10.986	MOTN1	Lymphoma	Lymphocyte	Lymphoma Unspecified
ACH-001146	13.92	OCILY10	Lymphoma	Lymphocyte	Non Hodgkin Lymphoma
ACH-001190	18.511	SKMEL2	Skin Cancer	Skin	Melanoma
ACH-001203	13.989	SUPHD1	Lymphoma	Lymphocyte	Hodgkin Lymphoma
ACH-001233	13.092	VMRCLCD	Lung Cancer	Lung	NSCLC
ACH-001239	14.34	WM2664	Skin Cancer	Skin	Melanoma
ACH-001306	12.99	8305C	Thyroid Cancer	Thyroid	Thyroid Carcinoma
ACH-001307	14.516	8505C	Thyroid Cancer	Thyroid	Thyroid Carcinoma
ACH-001318	14.069	PLCPRF5	Liver Cancer	Liver	Hepatocellular Carcinoma

## Sheet: Fig. 4a-d
Fig.4A qPCR data: Data values normalized to total population. N = 3 independent experiments.
	SUIT2			A549			AsPC1
	Exp.1	Exp.2	Exp.3	Exp.1	Exp.2	Exp.3	Exp.1	Exp.2	Exp.3
total	1	1	1	1	1	1	1	1	1
SP	1.84	2.32	3.03	1.62	2.65	2.74	7.21	9.53	13.3
nonSP	0.69	0.88	1.37	0.74	1.07	0.96	1.08	0.5	2.87
Fig.4B qPCR data: Data values normalized to total population. N = 3 independent experiments.
	SUIT2									A549									AsPC1
	Exp.1			Exp.2			Exp.3			Exp.1			Exp.2			Exp.3			Exp.1			Exp.2			Exp.3
	total	SP	nonSP	total	SP	nonSP	total	SP	nonSP	total	SP	nonSP	total	SP	nonSP	total	SP	nonSP	total	SP	nonSP	total	SP	nonSP	total	SP	nonSP
KRAS4A	1	1.888	0.714	1	1.51	0.87	1	2.047	1.101	1	1.355	0.29	1	1.727	0.99	1	2.441	0.802	1	1.715	0.787	1	2.741	0.274	1	5.589	0.918
KRAS4B	1	0.622	0.275	1	1.2	0.82	1	0.517	1.144	1	0.84	0.594	1	1.569	0.984	1	1.127	1.324	1	2.554	1.1	1	0.638	0.452	1	1.434	0.272
Fig.4C % side population. N ≥ 3 independent experiments.
	Exp.1	Exp.2	Exp.3	Exp.4	Exp.5	Exp.6	Exp.7			Exp.1	Exp.2	Exp.3
SUIT2	1.73	1.6	1.78	1.61	0.74	1.22	0.54		A549	1.32	0.99	1.2
KRAS4A KO	1.02	0.91	0.9	1.03	0.33	0.6	0.24		KRAS4A KO	0.14	0.27	0.25
KRAS4A KO+ KRAS4A					1.95	1.24	1		KRAS4A KO+ KRAS4A	0.75	0.45	0.64
KRAS4B KO	0.72	0.96	0.995	1.58	1.01	1.02	0.74		KRAS4B KO	0.31	1.26	2.18
KRAS4B KO+ KRAS4B					2.2	0.94	1.43		KRAS4B KO+ KRAS4B	0.59	0.69	0.84
Fig.4D % ALDH+ population. N = 3 independent experiments.
	Exp.1	Exp.2	Exp.3			Exp.1	Exp.2	Exp.3
SUIT2	13.27	21.7	16.536		A549	15.42	17.04	17.69
KRAS4A KO	4.74	4.94	4.112		KRAS4A KO	4.32	2.31	7.14
KRAS4A KO+ KRAS4A	14.87	13.72	10.63		KRAS4A KO+ KRAS4A	24.33	35.58	17.3
KRAS4B KO	21.72	10.48	12.05		KRAS4B KO	16.55	12.55	13.48
KRAS4B KO+ KRAS4B	12.23	8.17	5.042		KRAS4B KO+ KRAS4B	23.75	24.16	8.85

## Sheet: Fig. 5
Fig.5A qPCR data: Data values normalized to vehicle. N = 4 independent experiments.
	SUIT2				A549				AsPC1
CoCl2 (μM)	Exp.1	Exp.2	Exp.3	Exp.4	Exp.1	Exp.2	Exp.3	Exp.4	Exp.1	Exp.2	Exp.3	Exp.4
0	1	1	1	1	1	1	1	1	1	1	1	1
400	1.29	1.51	1.77	1.34	0.71	1.88	2.25	0.95	1.98	1.464	1.594	2.018
800	1.83	2.16	2.48	2.49	7.49	2.25	4.25	12.24	3.3	2.067	2.037	2.629
Fig.5B qPCR data: Data values normalized to vehicle. N = 3 independent experiments.
	SUIT2									A549									AsPC1
	Exp.1			Exp.2			Exp.3			Exp.1			Exp.2			Exp.3			Exp.1			Exp.2			Exp.3
	0μM	400μM	800μM	0μM	400μM	800μM	0μM	400μM	800μM	0μM	400μM	800μM	0μM	400μM	800μM	0μM	400μM	800μM	0μM	400μM	800μM	0μM	400μM	800μM	0μM	400μM	800μM
KRAS4A	1	1.97	2.37	1	2.32	3.82	1	2.415	2.622	1	0.98	2.39	1	0.921	1.31	1	1.507	3.791	1	1.92	2.45	1	1.4	2.66	1	1.76	2.55
KRAS4B	1	1.4	1.37	1	0.93	1.34	1	1.348	1.359	1	0.6	0.5	1	1.145	0.991	1	1.348	1.83	1	0.94	0.89	1	1.22	1.56	1	0.96	1.07
KRAS	1	1.96	2.26	1	1.23	1	1	1.244	1.134	1	0.61	0.7	1	0.934	0.711	1	1.491	2.241	1	0.66	0.86	1	1.05	1.25	1	0.77	0.77
Fig.5C qPCR data: Data values normalized to total population with vehicle treatment. N = 5 independent experiments.
		SUIT2					A549					AsPC1
		Exp.1	Exp.2	Exp.3	Exp.4	Exp.5	Exp.1	Exp.2	Exp.3	Exp.4	Exp.5	Exp.1	Exp.2	Exp.3	Exp.4	Exp.5
Vehicle	total	1	1	1	1	1	1	1	1	1	1	1	1	1	1	1
	SP	3.71	1.85	1.624	1.644	1.381	3.51	2.73	1.79	1.36	3.602	2.07	2.11	1.62	1.004	2.2
	nonSP	0.76	1.04	1.007	1.435	1.739	1.82	1.1	1.07	1.41	0.934	0.863	0.27	0.92	0.702	1.34
CoCl2	total	12.03	5.23	2.488	2.576	2.414	2.59	1.64	1.75	1.33	1.868	6.441	2.54	1.97	6.307	1.07
	SP	10.58	7.05	5.358	2.886	4.668	6.05	3.28	1.83	2.29	4.564	20.894	2.77	2.75	14.379	1.95
	nonSP	0.75	5.54	1.759	2.612	1.502	3.36	1.81	1.7	1.1	1.816	5.297	0.56	1.89	0.809	1.49
Fig.5D qPCR data: Data values normalized to vehicle. N = 3 independent experiments.
	SUIT2			A549
tunicamycin (μg)	Exp.1	Exp.2	Exp.3	Exp.1	Exp.2	Exp.3
0	1	1	1	1	1	1
10	15.747	17.872	19.27	25.48	78.653	63.483
20	11.919	15.261	19.36	18.42	33.866	34.452
Fig.5E qPCR data: Data values normalized to vehicle. N = 3 independent experiments.
	SUIT2									A549
	Exp.1			Exp.2			Exp.3			Exp.1			Exp.2			Exp.3
	0μg	10μg	20μg	0μg	10μg	20μg	0μg	10μg	20μg	0μg	10μg	20μg	0μg	10μg	20μg	0μg	10μg	20μg
KRAS4A	1	1.309	1.417	1	1.3	1.198	1	1.276	1.157	1	0.854	0.779	1	1.199	1.117	1	0.572	0.996
KRAS4B	1	2.275	3.004	1	1.91	1.855	1	1.694	2.13	1	2.085	1.68	1	2.595	2.612	1	2.225	3.912
KRAS	1	2.22	2.578	1	2.414	2.886	1	1.96	2.402	1	1.733	1.856	1	2.44	2.1	1	2.088	2.565

## Sheet: Fig. 6A-C
Fig. 6A-C qPCR data. Data was analyzed by R and the statistical tests used are unpaired two-sided Wilcoxon/Mann-Whitney test.
Sample#ID	KRAS.MUT	KRAS4A_Norm (n=44 for WT, and n=19 for mutant)	KRAS4B_Norm (n=44 for WT, and n=19 for mutant)	Total KRAS_Norm (n=63 for WT, and n=23 for mutant)
313T	G12A	2.58572	0.525885	1.35849
791T	G12A	2.41892	0.906611	1.28254
461T	G12C			1.81001
742T	G12C	1.13158	1.33095	1.13131
744T	G12C	0.519527	0.945923	1.12039
895T	G12C	2.65493	1.18319	0.964598
916T	G12C	1.40183	0.644112	1.91986
919T	G12C	12.2157	2.91687	1.51887
926T	G12C	3.26073	1.53687	1.10267
942T	G12C	2.26802	1.39541	0.895025
990T	G12C	0.163242	0.296921	1.70764
975T	G12D	6.82077	0.976157	1.29146
994T	G12D/G13A	2.54159	0.740638	0.898755
900T	G12E			1.06733
1077T	G12R	0.289736	0.372843	1.15509
1061T	G12S	0.959096	0.801956	1.32869
766T	G12V	5.15837	1.75566	1.20247
880T	G12V	2.89148	1.41892	1.2544
941T	G12V	5.40712	2.13955	1.42011
999T	G12V			1.15029
332T	G13C	1.76879	0.739982	2.71321
870T	G13C			1.72429
1078T	G13H	2.7907	1.67582	1.75686
1001T	WT	0.766196	0.981086	0.808881
1004T	WT	1.27242	0.716684	0.512989
1024T	WT	0.094983	0.752261	0.742776
1035T	WT	1.71658	1.47616	1.29146
1036T	WT	3.62761	1.11799	1.86607
1058T	WT	0.385869	0.552884	1.33145
1071T	WT	0.632802	0.614559	1.89868
1075T	WT			1.20916
1083T	WT	0.450068	0.883225	0.99585
245T	WT			1.19334
255T	WT			0.72749
281T	WT	0.327832	1.05634	0.555169
333T	WT			1.96292
366T	WT	0.696042	1.2489	1.53156
485T	WT			1.17691
499T	WT			0.99585
507T	WT	0.49036	1.36245	0.817335
508T	WT	0.565171	0.832975	0.806642
515T	WT	0.526902	1.07791	0.669428
542T	WT	2.70808	1.83552	1.08298
586T	WT	2.14614	0.896287	1.00347
709T	WT	1.69934	1.84328	1
711T	WT			0.769504
712T	WT	0.577063	0.578248	0.752102
716T	WT			0.864537
718T	WT			0.907519
727T	WT	15.1648	5.4824	2.33755
730T	WT	13.16	2.98129	1.22944
735T	WT	2.65289	2.5574	1.14949
748T	WT
751T	WT	0.333982	1.16552	1.21251
752T	WT	0.775703	0.5452	1.12039
768T	WT			0.694478
774T	WT			0.802181
779T	WT
800T	WT			0.804408
807T	WT	0.523074	0.341826	1.62563
815T	WT			0.82645
818T	WT	1.05044	0.889251	0.717972
834T	WT			1.02101
836T	WT			1.1607
841T	WT			1.27279
844T	WT	0.80555	0.33822	1.24057
847T	WT			0.662504
848T	WT			1.04754
850T	WT			0.885154
852T	WT	2.14578	0.535922	2.23923
854T	WT
856T	WT			1.21083
860T	WT	1.70865	0.964804	0.83047
867T	WT
881T	WT			1.06733
887T	WT	0.757112	1.18549	1.10343
891T	WT	1.00674	0.72205	1.00765
892T	WT	1.01276	2.47504	3.02933
907T	WT
909T	WT	0.25645	0.553683
910T	WT	0.296525	0.572316
920T	WT	0.993304	1.04702
921T	WT	0.44338	0.552853
932T	WT			0.776469
934T	WT	3.88145	1.22834	0.860353
937T	WT	1.31146	0.574039
944T	WT	1.61059	0.625742	1.01819
956T	WT	1.2585	0.736303	0.921464
959T	WT			0.726986
968T	WT			1.11419
973T	WT	0.806289	1.01928	0.900626
974T	WT	3.22491	2.17169	0.594604
976T	WT	1.7943	1.33988	0.700278
980T	WT	1.44563	1.32823	1.9
986T	WT	3.12761	1.45775	0.620714
987T	WT	0.892228	1.33965	0.7884
The sample sizes were listed in the source data. The center line is the median, the bottom of the box is the 25th percentile boundary, the top of the box the 75th, and the whiskers define the bounds of the data that are not considered outliers, with outliers defined as greater/lesser than +/- 1.5 x IQR, where IQR = inter quartile range.

## Sheet: Fig. 6G-H
Fig. 6G cell viability after KG5 treatment. Data values normalized to vehicle. N ≥ 3 biological replicates
	SUIT2							KRAS4A KO							KRAS4B KD
KG5 (M)	Exp.1	Exp.2	Exp.3	Exp.4	Exp.5	Exp.6	Exp.7	Exp.1	Exp.2	Exp.3	Exp.4	Exp.5	Exp.6	Exp.7	Exp.1	Exp.2	Exp.3	Exp.4	Exp.5	Exp.6	Exp.7
0.0001	0.076	0.0545	0.0637	0.078	0.108	0.075	0.069	0.123	0.0528	0.0537	0.075	0.139	0.068	0.059	0.244	0.0712	0.1237	0.143	0.163	0.122	0.1
5e-05				0.082	0.117	0.083	0.074				0.081	0.154	0.071	0.065				0.151	0.177	0.122	0.105
2.5e-05				0.102	0.119	0.094	0.07				0.094	0.166	0.085	0.068				0.193	0.188	0.139	0.124
1e-05	0.302	0.2299	0.2059	0.198	0.239	0.203	0.201	0.315	0.2114	0.2322	0.199	0.33	0.189	0.195	0.432	0.2913	0.2921	0.421	0.439	0.331	0.33
7.5e-06						0.343	0.298						0.245	0.238						0.545	0.443
5e-06				0.278	0.381	0.327	0.378				0.281	0.458	0.285	0.311				0.605	0.66	0.519	0.568
1e-06	1.046	0.8216	0.7064	0.624	0.689	0.622	0.71	0.576	0.5166	0.5849	0.426	0.529	0.339	0.565	0.826	0.7506	0.7569	1.035	1.072	0.734	0.944
7.5e-07						0.919	0.896						0.647	0.661						1.076	0.997
5e-07	1.258	1.1318	0.9195	0.933	0.968	1.148	1.015	0.95	1.0616	0.857	0.624	0.861	0.846	0.861	1.113	1.1336	0.9446	1.248	1.312	1.187	1.218
2.5e-07				1.034	1.138	1.128	1.07				0.97	1.023	0.854	0.899				1.379	1.262	1.222	1.35
1e-07	1.151	1.1824	0.9321	1.05	1.074	1.188	1.222	1.137	1.1967	0.9549	1.014	1.018	0.991	1.109	1.249	1.1412	0.9957	1.219	1.26	1.233	1.385
5e-08	1.205	1.1427	1.0439	1.057	1.061			1.135	1.1027	0.9636	0.865	0.96			1.211	1.1107	1.1215	1.055	1.279
1e-08	1.18	1.0565	1.0042	1.154	1.11	0.997	1.141	1.199	1.0675	1.0087	0.963	1.076	0.829	1.098	1.141	1.1158	1.1322	1.189	1.202	1.083	1.291
0	1	1	1	1.082	1.083	1.137	1.257	1	1	1	0.856	0.922	1.129	0.976	1	1	1	1.118	1.185	1.155	1.264
Fig. 6H cell viability after Rigosertib treatment. Data values normalized to vehicle. N = 3 biological replicates
	Exp.1			Exp.2			Exp.3
Rigosertib (M)	SUIT2	KRAS4A KO	KARS4B KD	SUIT2	KRAS4A KO	KARS4B KD	SUIT2	KRAS4A KO	KARS4B KD
0.0001	0.2034	0.2391	0.2604	0.151157	0.170732	0.221399	0.16916	0.17131	0.24767
1e-05	0.2067	0.2618	0.2677	0.267359	0.276862	0.302881	0.21413	0.21116	0.29294
1e-06	0.2617	0.3223	0.3802	0.259329	0.359262	0.373663	0.21485	0.2239	0.33289
5e-07	0.6592	0.3505	0.6579	0.422768	0.336849	0.451029	0.50321	0.28287	0.55659
1e-07	0.9511	0.5982	0.843	0.92206	0.466051	0.824691	0.90007	0.45179	0.85087
5e-08	1.0071	0.8942	1.0118	1.03779	0.829268	0.950617	0.84582	0.78964	0.96138
1e-08	0.9819	1.0575	1.1152	1.18942	0.960448	1.0609	1.03141	0.88606	0.95073
1e-09	1.0616	1.1596	1.1016	1.10392	1.08965	1.07572	0.91149	0.90916	1.05193
1e-10	0.9813	1.0899	1.1034	1.11478	1.07317	0.996708	1.01499	0.90359	0.99467
1e-11	0.9489	1.1731	1.0445	0.989136	1.03955	1.00741	1.03069	0.90518	0.99601
0	1	1	1	1	1	1	1	1	1

## Sheet: Fig. S1
Supplementary Fig. 1D weight at weaning. N represent individual mouse number
Gender	female			male
Genotype	WT (n=37)	HET (n=72)	HOM (n=34)	WT (n=46)	HET (n=80)	HOM (n=36)
Body Weight	6.8	4.4	7.5	9.5	6.9	5.3
	8.2	5.6	7.9	9.6	7.7	8.2
	8.6	7.2	8.2	9.8	8.2	8.3
	8.7	7.7	8.4	10.2	8.3	8.7
	9	8.3	8.8	10.4	9.5	9.1
	10.3	8.7	8.9	10.6	9.7	9.3
	10.7	8.8	9.6	10.9	9.9	9.4
	10.9	8.9	9.7	11	10	9.4
	10.9	9	9.7	11.1	10.1	9.4
	11.2	9.1	9.8	11.2	10.4	9.5
	11.4	9.3	9.8	11.4	10.4	9.7
	11.5	9.4	9.9	11.7	10.5	9.7
	11.9	9.5	9.9	11.8	10.7	9.7
	12	9.5	10	11.9	10.8	10.1
	12	9.8	10	12	10.8	10.3
	12.2	10	10.1	12	10.9	10.6
	12.3	10.2	10.2	12.1	10.9	10.6
	12.3	10.2	10.3	12.2	10.9	11.3
	12.4	10.2	10.3	12.3	10.9	11.3
	12.5	10.8	10.9	12.3	11.4	11.5
	12.7	10.8	10.9	12.4	11.4	11.8
	12.7	10.9	11.1	12.5	11.5	11.8
	12.8	11	11.2	12.7	11.7	11.9
	13	11.1	11.4	12.8	11.76	12
	13.3	11.17	11.6	12.8	11.8	12
	13.45	11.2	11.8	13	11.8	12
	13.5	11.2	11.91	13	12	12.2
	13.5	11.2	12	13.1	12	12.3
	13.6	11.3	12.2	13.2	12	12.4
	13.8	11.3	13	13.3	12	12.5
	14	11.3	13.3	13.4	12	12.6
	14	11.4	13.4	13.4	12	12.9
	14.4	11.4	14.2	13.6	12.1	13.2
	14.44	11.5	14.21	13.9	12.1	13.4
	14.5	11.7		13.9	12.2	14.7
	14.9	11.8		14	12.2	15.3
	15.3	11.8		14.1	12.3
		12		14.4	12.5
		12		14.4	12.5
		12		15.3	12.74
		12		15.3	12.8
		12.17		15.3	12.8
		12.3		15.8	12.8
		12.3		15.9	12.9
		12.4		15.98	13
		12.5		17.5	13
		12.6			13
		12.7			13.1
		12.8			13.2
		12.83			13.3
		13			13.3
		13			13.4
		13.1			13.5
		13.3			13.5
		13.3			13.5
		13.4			13.6
		13.5			13.6
		13.5			13.7
		13.6			13.8
		13.6			14
		13.6			14
		13.8			14.02
		13.8			14.3
		14			14.3
		14.5			14.4
		14.6			14.4
		14.6			14.4
		14.7			14.6
		14.8			14.6
		14.8			14.7
		15.5			14.8
		16.7			14.9
					15
					15
					15.2
					15.4
					15.4
					15.5
					15.5
					16

[truncated: 7 more sheets: Fig. S2, Fig. S3, Fig. S5, Fig.S7A, Fig.S7B-F, Fig S8, Fig S9]
